# Supplementary material for: Identification of transcription-factor genes expressed in the Arabidopsis female gametophyte
Source: BMC Plant Biol. 2010 Jun 16;10:110. doi: 10.1186/1471-2229-10-110 (PMC3236301; doi:10.1186/1471-2229-10-110)
Supplement: Additional file 1 — Primary qRT-PCR screen of Arabidopsis transcription-factor genes. Provided information includes: AGI numbers, primer sequences, amplicon sizes, and CT values for 1,482 transcription-factor genes analyzed in the primary qRT-PCR screen. [file 1471-2229-10-110-S1.XLS]

## Sheet: Additional File 1
Additional File 1. Primary qRT-PCR screen of Arabidopsis transcription-factor genes.
AGI	Reference	Forward primer (5'-3')	Reverse Primer (5'-3')	Amplicon (bp)	Category	Average DDCT	Average CT, ms1	Average CT, dif1		Normalized CT, ms1	Normalized CT, dif1	RNA source
AT1G01030	1-4	TCTTTCCAACGAGGCATCGGAGAT	AACGAGGCTCATGTCGGGTCTATG	84	1	-0.601	24.4627	23.8617		24.4627	23.8617	c
AT1G01060	1-4	ACGAAACAGGTAAGTGGCGACATT	TGGGAACATCTTGAACCGCGTT	73	1	-0.11	22.87	22.76		22.87	22.76	a
AT1G01250	1-4	TTGCGGCGGAGGAGGTAAAGAA	CCCATTTTCCCCATCGGCGTTT	89	1	-0.9267	22.0694	21.1427		22.0694	21.1427	c
AT1G01260	1-4	TGAAGGAAGTTCCAAGCACGGATG	TCTGCGATGATTGCTGCAAAGGTA	60	1	0.28	24.58	24.86		24.58	24.86	a
AT1G01380	1-4	AGCAATGGCTCAGGAAGAAGAGGA	TCCCACCTTTCACCGACAAGCTTA	66	1	0	28.85	28.85		28.85	28.85	a
AT1G01520	1-4	AGCCCTTCATCTATTTGACCGGGA	TGTGCGTGGCTTCGTATCTGTATC	87	1	0.36	24.19	24.55		24.19	24.55	a
AT1G01530	1-4	CAGCCATCACCTCAGTTAAAGACTC	CTGAAAGCCGCACAAAGCTC	62	1	3.395	30.79	34.185		30.81	34.1	b
AT1G01530										30.77	34.27	b
AT1G01720	1-4	GCCTCTCGGTAGCTCCTTTTTTGT	TCAGGCTGGATGATTGGGTTCTCT	60	1	0.1975	34.9624	35.1599		34.9624	35.1599	c
AT1G01930	1,2,4	TCCACAGAGCCAAGGCTGGTAAAA	AAGTGAGGCTCCGGCAGAGTGTAT	80	1	-0.1544	23.8493	23.6949		23.8493	23.6949	c
AT1G02030	1-4	TGTCGAGAGACAAGTGGGAGAAGG	TTCTCGCAAGTCTCGCACTCGAAC	97	1	-0.6105	28.1094	27.4989		28.1094	27.4989	c
AT1G02040	1-4	TTCAGTCGTGGACAACACGATGAG	TGGACATCGATCTCTCCCTCTTCC	73	1	0	36	36		36	36	c
AT1G02040										36	36	c
AT1G02220	1-4	GGGAGTTACCTTGCCAGTCAAGGA	TCATCTGCTGATCACCTCTGCCA	99	1	-0.3954	28.692	28.2966		28.692	28.2966	c
AT1G02230	1-4	TCTCTTGGAGAGTCGCCAACCAT	TCGCCCAAAGAAGAGCTTCCATTT	91	1	-2.0606	32.3209	30.2603		32.3209	30.2603	c
AT1G02250	1-4	GAGGGATCGTTGTTTCACAGCCAA	AGTGCATCCACATCAAGAAAGCCA	74	1	0.837	30.5694	31.4064		30.5694	31.4064	c
AT1G02340	1-4	GATGCGTAAGCTACAGCAACTCGT	AGAACCGAAACCTTGTCCGTCTTG	60	1	-0.23	24.08	23.85		24.08	23.85	a
AT1G03040	1-4	TTCAGTGACTAGTGGTGCGACAGC	TAAGGTCCTGAGCATGAGCCGTCT	61	1	0.26	22.05	22.31		22.05	22.31	a
AT1G03800	1-4	TGGAAATGCCAACCTCCCTCTCGT	TTCACCGGAGAAGCCAAAGCATTC	60	1	-0.7397	28.6644	27.9247		28.6644	27.9247	c
AT1G03840	1-4	CCTCCCTGGAAATCCTGATCCAGA	CGCAGAGGAAACGATTTGTGGC	83	1	-0.1963	27.1897	26.9934		27.1897	26.9934	c
AT1G03970	1-4	TTTTCCGATGCAGCGACACAGTTC	ACTCCTCCACCCATTGATCCTTCA	60	1	-0.3604	22.1498	21.7894		22.1498	21.7894	c
AT1G04100	2,3	AGCCGCCTTCCGTAGCTAAAGACT	CGCAACCAGACAAGTTGCTGTAGG	98	1	-0.2241	25.089	24.8649		25.089	24.8649	c
AT1G04240	2,3	AACATCCCCTCCTCGAAAGGCT	TCCTTGACCCTCATGCTCAGATTC	109	1	-0.5677	23.1258	22.5581		23.1258	22.5581	c
AT1G04250	2,3	TTTGGCAGGAAACCATCACGTTCT	GCCAAGGCACAAGTTGTGGGAT	70	1	-0.0783	20.4905	20.4122		20.4905	20.4122	c
AT1G04370	1-4	AGAATTAGCCGCAGTGGATGAGGA	TGACCGAGCCGCCTATTCAATGAG	100	1	3.2391	32.7609	36		32.7609	36	c
AT1G04550	2,3	TGGGTCTAAACGCTCTGCTGAATC	ACCACTTGACTTGAACGAGGAGGA	69	1	-0.1731	22.0941	21.921		22.0941	21.921	c
AT1G04880	1-4	TCCAGCAAGTGATCCTCCGAGGAA	TCTAACCTTTACCCCACAGCCCAA	64	1	-0.2267	28.3069	28.0802		28.3069	28.0802	c
AT1G05055	2	TCGTCATTGACTTCTCTCGGGCAG	TAGCCATCCGGCTTGGTCTGAAAT	60	1	-0.4072	24.3223	23.9151		24.3223	23.9151	c
AT1G05120	2	CCACCAACAGAAATGTCGAACTGC	GTTGCTCATCAAAGCTGCCCTCAC	60	1	1.23332	22.9169	24.1503		23.081	28.067	c
AT1G05120										23.1593	23.1159	d
AT1G05120										23.2573	23.2148	d
AT1G05120										23.1936	23.1854	d
AT1G05120										22.18	22.19	c
AT1G05230	1-4	TGGCGTGATAACCAACCAAGAAGG	TTGAAGCACTCACTCCTGCACAAA	92	1	0.48	22.605	23.085		22.54	23.17	a
AT1G05230										22.67	23	b
AT1G05710	1,4	TTCCAAGGAGAGGAAGGACA	ACGGAGCACTTAGCACCTTC	155	2	0.9	20.885	21.785		20.53	22.3	c
AT1G05710										20.95	21.1	d
AT1G05710										21.53	21.44	d
AT1G05805	1-4	GGTTTACCGTGACTAGGCCCAGTA	ACTGCGAAAAGAGACCAGAGTCCA	63	1	0.11	23.69	23.8		23.69	23.8	a
AT1G06040	1,2,4	GGATTCATCGCAGTCCCTGCAAA	TGCCAAGAGAAGGCAGCTTTCATT	72	1	-0.4831	20.3406	19.8575		20.3406	19.8575	c
AT1G06070	1-4	ACAGGTCCACCTACAGGATGCTTT	TGCCCCGTCAATACCTTAAGATGC	75	1	-0.3285	21.5436	21.2151		21.5436	21.2151	c
AT1G06160	1-4	GTGGCTTGGGACATTCGACAC	CTTCAAGGCTATCACCGGAGAC	178	2	1.631	31.763	33.394		31.763	33.394	c
AT1G06170	1-4	TCAACGCCAAGATTAGTGAAGGA	GCCGAAAGAGCTTCCATGTATTGT	100	1	0.51	30.37	30.88		30.37	30.88	a
AT1G06180	1-4	CCTAAACTAGCCGGGCTACTTC	GACCATCTGTTGCCTAAGAGTTGA	149	1	0.57	25.01	25.58		25.01	25.58	a
AT1G06850	1-4	CCCAAACGCGCCAAAAGGATT	TGAGCAGAGAGAGTGGTAGCTTCG	134	1	-0.6321	23.718	23.0859		23.718	23.0859	c
AT1G07520	1-4	AACCGAAGCATCCTTGGCAGCATC	TGTGTTCTTGTCTGCGTCTCCGTT	88	1	-0.4019	24.0769	23.675		24.0769	23.675	c
AT1G07530	1-4	TTTCACTGCAAACGCCAACACGAT	TGCTGAGCGAGAGGCGATGAATCA	95	1	-0.0885	22.7549	22.6664		22.7549	22.6664	c
AT1G07640	1-4	CGTTGTTCCCGATATTACCGTCGT	TTTGAGCCCCTTTGCTCTCTTCG	77	1	-0.1409	22.8478	22.7069		22.8478	22.7069	c
AT1G07980	1-4	TGCCTCTTTCCCATTCCTCCAACG	TCCTTGCAGATAGTGTTCCCGAGA	66	1	-0.39	21.9369	21.5469		21.9369	21.5469	c
AT1G08000	1-4	ACAGAGAAAAGGACGACGAATTTG	GAACGAACCTGCAATCCCTAAAC	66	1	-0.345	24.0613	23.7163		24.0613	23.7163	c
AT1G08290	1-4	TGTCGGTCCAATGCAATTTGCTTG	CCATGTCCCCACATATGCATCTGC	87	1	-0.8209	28.4628	27.642		29.0857	27.8839	c
AT1G08290										27.84	27.4	c
AT1G08320	1-4	TGGAGAAGTGGTTCCGAGATGACT	CCCACGAGAGACACTGATGAGTGA	89	1	0.5012	30.8975	31.3987		30.8975	31.3987	c
AT1G08620	1-4	TCACCCGCAATCGTACAGGCTATC	GAACTGAACTTGTGGCCGGGAATA	99	1	-0.1634	22.1494	21.986		22.1494	21.986	c
AT1G08810	1-4	ACACTGGGTTATTGAGATGCAGCA	TGGACGCCCATTTGTTACCCAA	147	1	0.64	25.2	25.84		25.2	25.84	a
AT1G08970	1-4	AGTCACAGCAGCAGCAATATCGTT	TGTTCATCCTGGAGCTGACACTCA	95	1	-0.3367	20.5923	20.2556		20.5923	20.2556	c
AT1G09030	1-4	TCGGAAGACGGTGAATGGAGACGA	TTATCGAGGCCGAGAGTGCTGAGA	60	1	-0.8191	35.5358	34.7167		35.5358	34.7167	c
AT1G09250	1,4	GCATCGAAAACACAGGTGAA	TCGACGAGCTTACAAGCGTA	154	2	0.7375	22.5525	23.29		22.18	23.42	c
AT1G09250										23.21	23.51	d
AT1G09250										22.64	22.81	d
AT1G09530	1-4	ATTTTCCCACACCAGCTCCACAAC	GCTCAAGACAGGAACCCTTCTCCA	60	1	0.12	25.08	25.2		25.08	25.2	a
AT1G09540	1-4	TGTGTTTGGGTCAATGCCTCTTT	TCCTTGGAAACAGATGGTCACAG	125	1	0.82	25.58	26.4		25.58	26.4	a
AT1G09710	1-4	TGGACGACGATAGTGACATGGAGT	TGTGCAATAGCCTCCACTGATGC	82	1	0.28	25.08	25.36		25.08	25.36	a
AT1G09770	1-4	GCCTGCTTCAATGTCGCCTCTATT	AAAGGGTCATGAGAGGAGGGCAGA	63	1	-0.06	20.21	20.15		20.21	20.15	a
AT1G10120	1-4	CGAATCACAATGGAACAAGAA	TTGTTCACCGTCTCTTTACTC	114	2	0.36	22.41	22.77		22.41	22.77	a
AT1G10200	2,3	GAGAGACCTGCTGGAACCAAAGTT	ACTTGAAGCAGCTCTTGTGGTACA	136	1	-0.5844	18.8847	18.3003		18.8847	18.3003	c
AT1G10470	2	TCCTGCAAAGTTACGGCGGTA	AACCAGTCATTCCAGGCATACAGT	142	1	-0.1159	21.2886	21.1727		21.2886	21.1727	c
AT1G10480	1-4	TCGTCGAGGTCGTCGCAGATTAAC	TCGAACACCGTACAGCTTACCCAT	96	1	1.10168	33.5684	34.6701		34.2498	33.944	c
AT1G10480										34.15	36	b
AT1G10480										32.75	33.53	a
AT1G10480										34.0999	36	c
AT1G10480										35.261	34.8469	c
AT1G10480										31.61	33.13	c
AT1G10610	1-4	TGGAAATGTTCAGCACTCGTGTTC	CACCATGCTTTCATCAAACGGTCT	95	1	0	25.74	25.74		25.74	25.74	a
AT1G10930	2	AAAGGCACGTTGCTCAGGCT	GTCTCTGAACGGTTGCAGGAGTT	78	1	-0.2571	23.3973	23.1402		23.3973	23.1402	c
AT1G11490	1-4	TGTCGTTAGACTCTTAGCAGGAGA	TGTGTTGCAGATTAGTTCCACAGT	61	1	-0.5766	29.1552	28.5786		29.1552	28.5786	c
AT1G12260	1-4	CGTACCAATGTGAAGGGGATGAGT	TCCTCAGGAAGAAGGATGGGTTGT	101	1	-0.5453	25.6525	25.1072		25.6525	25.1072	c
AT1G12540	1-4	GGGTAAACGTTCCTCGGCAGATCA	ACCTCTATTCCCTCCTCGACCTCT	96	1	-0.25	35	34.75		35	34.75	a
AT1G12610	1-4	TAAGAAGCGTGCGGGAAGGAGAGT	TTGTCACCGTTCCTCCGCCTTATG	81	1	0.38895	34.765	35.154		36	35.4579	c
AT1G12610										33.53	34.85	c
AT1G12630	1-4	TAGTTCGAAGTCGAGAGCGCGTGA	TCTGTCCCACACCACGACGAAGAT	72	1	-0.9937	26.8617	25.868		26.8617	25.868	c
AT1G12860	1-4	AAGTTTGACATGAACAGCGACGGT	TTCTGACCCAAGACGCAGCTTCAC	91	1	-0.17	22.34	22.17		22.34	22.17	a
AT1G12980	1-4	TACCCCCACTCGTTTGATCCCAAC	TTTCAAGCTAATGACGACGGCGTA	74	1	0	36	36		36	36	c
AT1G13260	1-4	CGGATCTCGACTTCCACCCAATGT	TCTACGTGCTGGTGACGTGGTTAG	83	1	0.7917	26.3656	27.1573		26.6312	27.8446	c
AT1G13260										26.1	26.47	c
AT1G13290	1-4	CGAAGATGACGACTTCGTCCCTCT	CCGCTTCAACAACATGCAGATGC	94	1	-1.8332	29.9333	28.1001		29.9333	28.1001	c
AT1G13300	1-4	TCAACTCTGGAATCAACCCGACCA	TCTCCTGCTGCAACCTTTCCTCTT	62	1	-0.5028	32.3323	31.8295		32.3323	31.8295	c
AT1G13400	1-4	GGAGGAAAGCTATCGTTGCGAAGA	ACCGTCAAGAAAGAGAGACGGAGT	73	1	-0.33865	30.2229	29.8842		30.1707	29.7134	c
AT1G13400										30.21	29.96	b
AT1G13400										30.34	30.15	b
AT1G13450	1-4	GAGAGAGACTCCTGGAAACGGTGA	ATGACCCTACCACCAAAAGGCTGA	60	1	0.1401	24.1141	24.2542		24.1141	24.2542	c
AT1G13600	1-4	ACTCAAAATCTCTGCCGCTTTGGT	TCACACAACGAAGACGACAACAGT	97	1	-0.0872	25.7658	25.6786		25.7658	25.6786	c
AT1G13960	1-4	TCAAGCAAAACAGACCAACCGC	GTGACTTGAGCTAGAGCTTGCTGA	97	1	-0.8582	34.3566	33.4984		34.3566	33.4984	c
AT1G14350	1-4	TTCTGCCTGAAACCACCTTTGCT	GGAGGTTGGTCCCCTGAAGAAGAT	97	1	0.52	22.24	22.76		22.24	22.76	a
AT1G14440	1,3,4	TGCTCCTCCAACTCACAACA	GCTGCATGGTTCTTGAGACA	180	2	0.1	21.7375	21.8375		21.3	21.49	c
AT1G14440										22.32	22.17	d
AT1G14440										21.01	21.52	c
AT1G14510	1-4	TCTTGGTGGAGGGGACATCTTTGA	TGGCAAGCCTCGTCATTCTGAATC	61	1	0.0033	21.3076	21.3109		21.3076	21.3109	c
AT1G14580	1-4	GGAACCTGTTCGTCGCCATTATCG	GGAACCAACCCGGAAACCCAAATC	81	1	-0.1721	25.9765	25.8044		25.9765	25.8044	c
AT1G14600	1-4	TGCTCGGCGGTCAATATAAAGCAA	TGGAGATGGCTCTTGACGTGTGA	94	1	-0.15	24.27	24.12		24.27	24.12	a
AT1G14685	1,3,4	GAACCAGCTGCTGCTACCTT	TGTGGATAGGAGGCTCTTGG	151	2	0.2075	21.2725	21.48		20.96	21.23	c
AT1G14685										21.64	21.74	d
AT1G14685										20.85	21.21	c
AT1G15360	1-4	TCCCTAGCCAAATCCTCCGTTTCA	AGAGGTGTCAGGCAACGCCATT	82	1	-1.2136	28.2611	27.0475		28.2611	27.0475	c
AT1G15580	2,3	TTCCGCTCTGCAAATTCTGTTCG	CGATCCAAGGAACATTTCCCAAGG	142	1	-1.3178	25.5089	24.1911		25.5089	24.1911	c
AT1G15720	1-4	TCACGAGTCACCAAGTCGCTCTCT	TTCGGATGGCTTCTTCGGTGATGC	93	1	0.25	24.6	24.85		24.6	24.85	a
AT1G16060	1-4	CCACGGTACTCGATAGCTGCGATA	CCTTGGAACTTACGCGACGCAA	69	1	-0.5703	25.1087	24.5384		25.1087	24.5384	c
AT1G16070	1-4	ACGTCGGCTATGGTAAGCAACTGC	TACACATGAAGGTCGGGGGCGTAA	61	1	-0.4359	25.4897	25.0538		25.4897	25.0538	c
AT1G16490	1-4	CTCTCCCAAAGCAAGCTGGATTGT	GCACTGAAATTGCCACGTTTCACA	100	1	-0.68	25.88	25.2		25.88	25.2	a
AT1G17310	1-4	CCTCCAACTTCACCGGA	TTTGGCCATGTAGACGCATTG	60	1	-1.19	32.89	31.7		32.89	31.7	b
AT1G17460	1-4	TGTGGATCTCAAGGACAAATGGCG	TCGACCCGTGTTTCTTCAGACCT	86	1	-0.32	24	23.68		24	23.68	a
AT1G17520	1-4	GAGCAGCAACGACAAGAAGTGC	TTCAAGCTTTCCCTGAGCTGCAA	87	1	0.08	23.04	23.12		23.04	23.12	a
AT1G17590	1-4	AATTATGAGGAGGAGGCAACAGCG	GAAGATACGGCTTACGGGCTTTGA	77	1	-0.479	23.665	23.186		23.665	23.186	c
AT1G17920	1-4	GGAGGAGTGATTCCATCGCCAGAA	TGTGCCAACACTCAAGCAGAAGTT	90	1	-0.1609	28.3283	28.1674		28.3283	28.1674	c
AT1G17950	1-4	CTCTTACCAGATCGACCAGAGAGC	GATGTGTAGTCGAGGCCATTGGA	123	1	0.34	28.47	28.81		28.47	28.81	a
AT1G18330	1-4	GGCGGGATCACAATCGCTTTAACC	TCCAAGATGGCTCAGGAAGCTGAC	65	1	0.63	23.91	24.54		23.91	24.54	a
AT1G18400	1,3,4	AAGGCTATGGGAATGGCTACG	AACTCGACTTGATTCTGTAGA	74	2	0.1	24.36	24.46		24.36	24.46	a
AT1G18570	1-4	TCACGCCCTTCACGGCAACAAAT	TCGGTTCTTCCTGGTAGTCCACGA	60	1	1.43	28.73	30.16		28.73	30.16	a
AT1G18710	1-4	TCTCTGCAAACCAGCTCTTTTGGG	ATCAACGAGCATGGCGTTTGTGA	60	1	-0.18	31.44	31.26		31.44	31.26	a
AT1G18750	1-4	CAACAACACAGTTTCACAGCGG	GCCAAGACATGGAGTGAGCTTC	86	1	-0.2705	27.9642	27.6937		27.9642	27.6937	e
AT1G18860	1-4	AGACACCAACGATGAACGACGGAT	AGCTCGGGGACATGGATTGCCTTT	80	1	0.7668	33.0767	33.8435		32.9933	34.4269	c
AT1G18860										33.16	33.26	c
AT1G18960	1-4	GCAATGGGAAGCAGATGGCAACTT	TGAGAAAAGGGACGGTGAGTGACA	143	1	1.17	31.275	32.445		30.99	32.6	a
AT1G18960										31.56	32.29	a
AT1G19000	1-4	CAACCGTCGCCGAAGAAGATCTA	GGCCATTTCTGTAACCGTCTCAGT	64	1	0.55	21.21	21.76		21.21	21.76	a
AT1G19050	2	TCCTGAAAGTCCTGGCATTGAGTA	AAGTGACGACTGTAGAGAGTGGAA	134	1	-0.5479	22.6876	22.1397		22.6876	22.1397	c
AT1G19210	1-4	TTTCGACGCGGCTCTTTATTGTCT	CCGGAGATCACCGGAGGATTATCA	78	1	0.112875	29.2541	29.367		28.9037	29.1962	c
AT1G19210										29.7744	29.4183	d
AT1G19210										29.4347	29.6573	d
AT1G19220	1-4	TCCAACGAAGGAGAGAAGAAGCCA	TGAAACTAAAGGCCCTGCACAAGC	69	1	0.3289	25.3663	25.6952		25.3663	25.6952	c
AT1G19490	1-4	GCCCAATCCTTTTCCCTCCTCAAA	CAATTCGGCGAAGACAGGCAATG	97	1	-0.56	24.6817	24.1217		24.6817	24.1217	c
AT1G19510	1,2,4	TTCGAGAGGGCTTTAGCCGTTTAC	TGCTTTAGCCACGTTTTGCCAAC	66	1	-0.85	33.81	32.96		33.81	32.96	a
AT1G19700	1-4	GGATTGTCAAAGAACCAGGTTGCT	TTCGATCATCGGTTTCCACAGAC	72	1	-0.2682	24.2905	24.0223		24.2905	24.0223	c
AT1G19850	1-4	TACGCCACTTAGAACCAGGCCATC	CGGGAAACGAAGGTACATGGGAAC	80	1	-0.056	20.7295	20.6735		20.7295	20.6735	c
AT1G20640	1-4	TTGCAGAGCACTTCAGGCAGTTGA	AGAGAAGGTGGAATCGGAAGCTCG	60	1	0.2195	25.0563	25.2758		25.0563	25.2758	c
AT1G20690	2	TGGACACTCGCAAGCCAGTTCAAG	CCGTCATATGCAACCACGTTCCAA	80	1	0.175	25.302	25.477		25.302	25.477	c
AT1G20700	1-4	TCTCATCAGGAGTGAGGCCAATGG	TCCACCGATGCCTAGTCGATATCC	93	1	0.1561	27.4464	27.6025		27.4464	27.6025	c
AT1G20710	1-4	TCCCTAAATCAGGACTCGGGAACA	GCAACCTCCGACAACGACAATTAC	143	1	-0.100225	34.7874	34.6872		35.0496	34.6655	c
AT1G20710										34.6995	34.2017	d
AT1G20710										34.3508	35.2159	d
AT1G20910	1-4	TGGGCTGCAAAAACACAAACAACA	CGGGTCCAACATCAACAACCTCAG	98	1	-0.132	22.2026	22.0706		22.2026	22.0706	c
AT1G20980	1-4	AACTCTGATGCTCAGGACCGCACT	TCCCAGGGAGCTGACTTGGATCTT	76	1	-0.347	20.1291	19.7821		20.1291	19.7821	c
AT1G21340	1-4	TGGACGATGCACAACGAGGACAAG	TTCCGTTGCCGGAGATGGAAATTC	96	1	-0.9161	31.7275	30.8114		31.7275	30.8114	c
AT1G21700	2	CGGCTCTAAATGCTGCCATAACCT	TCAACAGCAAGATGGAGCACACAA	98	1	-0.3275	22.0541	21.7266		22.0541	21.7266	c
AT1G21910	1-4	TGACGAGACGGCTGATGAAGTAGG	GCTGCTCAAGCTGCCAACTCATTT	60	1	-1.1327	25.4689	24.3362		25.4689	24.3362	c
AT1G21970	1-4	GTATCGTGGTCCAGCAGCAAC	CCGGTCACGAAGCTGATGTACTC	175	2	4.2631	28.5957	32.8588		28.5957	32.8588	c
AT1G22070	1-4	GAGCAGCCTGTCTTGTCGTCAATA	GAGTTTTGTGAACCAGGCGGATCA	83	1	-0.3724	22.2339	21.8615		22.2339	21.8615	c
AT1G22130	1-4	CGCTTCTATGCAGCAACAGCATGA	CCGTCACTCCCGGAATATCACTCT	89	1	-1.94	36	34.06		36	34.06	b
AT1G22190	1-4	CCTTCCAACGATTCATCCGCGTTT	AATGAGTGGAGATCCGACCCGTAT	74	1	-0.1151	25.271	25.1559		25.271	25.1559	c
AT1G22380	1,4	CCAGTAAAAGATGCGAGTTGC	TGATAGCAGAGGCACGTTTG	184	2	0.9225	26.05	26.9725		25.77	27.18	c
AT1G22380										25.81	26.79	d
AT1G22380										26.85	26.74	d
AT1G22490	1-4	GCTTCCTTCTTCAACCCTGACGCT	TGTCACCACTCTCCACAACTCCAT	61	1	0.36	22.98	23.34		22.98	23.34	a
AT1G22590	1-4	CTTGTGCCATCATCTACAGCGA	CCTCGTTAAGGTTTGGCCAGA	62	1	1.27	27.48	28.75		27.48	28.75	b
AT1G22640	1-4	TTGTTACCGAGCAAGCTATGGAGC	GCGCCGCTGGATTACAAAGATGTG	139	1	-0.8672	22.3474	21.4802		22.3474	21.4802	e
AT1G22810	1-4	TACGTCGTCGTATCTCCGCATCCA	TTGACGCCGGAATCGTCCACAGTA	61	1	-0.7766	32.2561	31.4795		32.2454	33.8904	c
AT1G22810										31.7141	30.5549	d
AT1G22810										33.4655	30.2	d
AT1G22810										33.1511	33.2909	d
AT1G22810										32.6671	33.1092	d
AT1G22810										31.28	28.45	c
AT1G23380	1-4	GTGGCCTTACCCTACTGAAGGAGA	TTTTGGTCTAACCCCGTTGCATCA	63	1	-0.4453	26.0741	25.6288		26.0741	25.6288	c
AT1G23420	1-4	GGCCCAATTTTTGGCAGCTAAGC	GCTCAGAATCCAAGCATGGCTCAC	60	1	-0.2602	21.4048	21.1446		21.4048	21.1446	c
AT1G24260	1-4	AGAGCTCTCAGGACACAGTTTATGCT	GCATGCGTTCCTTACTCTGAAGAT	66	1	0.1598	20.3776	20.5374		20.3776	20.5374	e
AT1G24590	1-4	TGCCAGAGAGCGGTTTTCAGACAG	TGACCGAATCCGTTTCCTTCGACA	70	1	0.3514	32.7524	33.1038		34.1848	36	c
AT1G24590										31.32	30.2076	d
AT1G24625	1-4	TTTGGTAACACCGTGCCGTTGTTC	CCAGAAGAAGTCGCTACCACCATC	60	1	-0.3859	28.2101	27.8242		28.2101	27.8242	c
AT1G25250	1-4	TGCAGATCTCACACACGTACCGAT	GGGACACCAGCTAACAGATCCAGA	92	1	-0.4682	26.8058	26.3376		26.8058	26.3376	c
AT1G25280	1-4	GCTTCGGTTTGTCGGTCTTGGAGA	TGGCTGTTTGAGGGAAACAGGGAA	99	1	-0.2756	22.2292	21.9536		22.2292	21.9536	c
AT1G25310	1,4	AAGAAGAAACGGCGGGAAC	GTAATGTGCAAGGCGCAAGT	138	2	1.92	29.6	31.52		29.76	31.28	a
AT1G25310										29.44	31.76	a
AT1G25330	1-4	CCATTGCCTTGTAGCATCCTGGAA	TGGCTGAAAGGGTACGAAGAGAGA	84	1	0.16	19.02	19.18		19.02	19.18	a
AT1G25340	1-4	TCCAGAAGATTTAGCGAGCAGATT	ATGAAGAGGGTGCAGAGCAGAG	119	1	-0.19	28.74	28.55		28.74	28.55	a
AT1G25440	1-4	TGGTGGAGAATGGAGGAGAAAGTA	TCCAAACCCACTTGATGGTAAACA	74	1	-0.3286	21.2018	20.8732		21.0977	21.1062	c
AT1G25440										21.3059	20.6402	d
AT1G25470	1-4	AGGTTTAGGTAACCATTCATCGCT	TTCTGGTGTTGAAGTATTTGGGGA	145	1	-1.7414	36	34.2586		36	34.2586	c
AT1G25540	2	AAAGCTTTGTGCAGTCATCCAGT	GCCTTGTCAGAGACAGAGAGAAGAA	63	1	-0.2855	23.3737	23.0882		23.3737	23.0882	c
AT1G25550	1-4	GCGTAGCAACATGTGATCCACCA	CCGGAGTTACACCGCAGATTCTTG	64	1	0.31	26.72	27.03		26.72	27.03	b
AT1G25560	1-4	CTCTGCTCAAACTCATCGGCGTAA	TCGGCTTTTCTTGACGCTCATTCT	83	1	0.9558	22.7099	23.6657		22.7099	23.6657	c
AT1G26260	1-4	TTGCGACAAGGTGACTGGTAAGG	GCACAGGATTCACAGCCGAAAGTT	116	1	0.01	23.89	23.9		23.89	23.9	a
AT1G26310	1-4	TCCTCTGAATCTTGCATGGAG	TCTCCCAGATAATGCCTTTGG	179	2	1.38	30.94	32.32		30.94	32.32	b
AT1G26590	1-4	GCGTGGTTTGCAATGGAATGTGAT	TGAGTGCCCAATTTGCTTCAGGAT	84	1	-0.224725	28.132	27.9073		28.0111	27.6847	c
AT1G26590										28.0541	28.1542	d
AT1G26590										28.4517	28.1055	d
AT1G26610	1-4	GCAGCAGCAGCAACAACTTCAAG	GAGTGACAAGCCATGTGACCACAA	99	1	-0.0934	25.7028	25.6094		25.7028	25.6094	c
AT1G26780	1-4	TCTGGGAAGAGCTGTAGACTACGA	TCTTCGGTTTATCCTCGGGTCCAA	60	1	-0.41	27.785	27.375		28.04	27.31	a
AT1G26780										27.53	27.44	a
AT1G26790	1-4	TGGCTTGTGGCTCTATTGGTATGT	CCGGTGTAATTGTCCAGCCAAACA	75	1	-1.3125	33.1208	31.8083		33.1208	31.8083	c
AT1G26870	1-4	ATGGCGGCTGATCCTTCGGAAATG	TCCGGGCAACAATACATCCTCCA	78	1	-1.1977	36	34.8023		36	34.8023	c
AT1G26960	1-4	AGCTTCAAGCTCAGGTAATGGCAT	TATCGATCTCCGGTGGCCTGAT	135	1	-0.1144	22.0048	21.8904		22.0048	21.8904	c
AT1G27050	1-4	AAGTTGGAGGTGGTTTGGGCGA	TCGACGAAAACGACGACGTTCT	97	1	-0.1966	22.3324	22.1358		22.3324	22.1358	c
AT1G27320	2	TACTGCCAACTCCACCCCCTTTTG	TTGAGGAGGTGCGGTTTGATTTGA	95	1	-0.0988	21.9325	21.8337		21.9325	21.8337	c
AT1G27360	1-4	CAGAAGAGAGAGAGCACGGTGGAT	ACTTCATGGCGAAGATGTGGGAGA	79	1	-0.4257	20.3764	19.9507		20.3764	19.9507	c
AT1G27370	1-4	TTCTGCCAACAGTGTAGCAGGTTC	TGCGGCAGCTTCGTTTCTTTTC	67	1	-0.3422	20.8539	20.5117		20.8539	20.5117	c
AT1G27660	1,4	TCTTGATGGCAACAAAAGCA	CTGTCTTCCCAAAGGGTGAA	150	2	-0.1325	24.895	24.7625		24.6	24.94	c
AT1G27660										24.8	24.14	d
AT1G27660										25.58	25.03	d
AT1G27730	1-4	CCTCAGTGAGGTTTTGGTGGTGGA	TCGAGCACTGGACAAAGGGTAAGC	72	1	-0.5631	27.4114	26.8483		27.0028	25.9866	c
AT1G27730										27.82	27.71	b
AT1G27740	1-4	TGTCCCGTTTGGCACAAGGTT	GCCTTTATGCTCGGAAACGAAGAG	77	1	0.5	35.5	36		35.5	36	a
AT1G28050	1-4	AAGGAAAAGAGGAAGACACGGAGA	GCTTTCACAAATCTGCCTCTGACA	104	1	-0.4316	21.7623	21.3307		21.7623	21.3307	c
AT1G28160	1-4	AGAAACCCGACGACGAAAGAGA	CACAAAGGAAGTTACTGAGGAGCCAC	165	2	1.7398	31.5628	33.3026		31.5628	33.3026	c
AT1G28300	1-4	ACGAGGACGAAAGCAAGAATCTCT	GTGGTTCCTTTCCCTCGACTCATT	95	1	-1.2395	32.8264	31.5869		32.8264	31.5869	c
AT1G28310	1-4	TGGCTTCATCTCATCAGCAGCAAC	GGAAGAATCGCAACGAGGGCATTT	83	1	-0.1178	23.709	23.5912		23.709	23.5912	c
AT1G28360	1-4	CCAACCACTTGATAACCAGGCGAT	TCTTCTACAGAAGCGCCGCTTTAC	77	1	-0.1702	25.0589	24.8887		25.0589	24.8887	c
AT1G28370	1-4	TGAAGGACGACGTGTGGTTTTGGA	CAGTTCTCAGGTGGAGGAGGGAAA	60	1	-0.2103	26.7945	26.5842		26.7945	26.5842	c
AT1G28420	1-4	TGTCGCTCATACAGATCGCTCTCA	TGGTGCGTTTGGAACACCTATAGC	75	1	-0.5441	22.8378	22.2937		22.8378	22.2937	c
AT1G28460	1-4	ATGTGTGGTGGAAAGTGGATCC	CATCATCTTCTTCGCCTTTTCG	64	1	0.51	32.43	32.94		32.43	32.94	b
AT1G28470	1-4	TGGAGTAAGCAAGGACGGGCAA	TTCGTTTTCGTGTTCCGGTCGTAT	80	1	-1.0051	27.2068	26.2017		27.2068	26.2017	c
AT1G29160	1-4	TCAGGTCGAGCTAGATGCTTTGCT	ACGGAGCCTCTTCACCGGAAAATC	97	1	0.093	23.158	23.251		23.158	23.251	c
AT1G29280	1-4	CCTTTGTGCCGAGATCCTTCCATT	CGCCTAAAAGAAGCAGGAGATCCG	82	1	-0.175	30.1703	29.9953		30.1703	29.9953	c
AT1G29860	1-4	AGGCGAGCCTAAAGAGAACACCA	GTCAGTTGCTTGGAGCTTTCACCA	96	1	0.7238	30.2118	30.9356		30.2118	30.9356	c
AT1G29960	1-4	TGGCTTATGCTTATGGTCCGAG	CCGCTAATAACACATTTCCCGA	60	1	-0.03	24.22	24.19		24.22	24.19	b
AT1G30210	1,3,4	GGAATTGGAACAATCCATCG	GGCTGATCAAATCCAAGACG	175	2	-0.355	21.95	21.595		22.05	21.2	c
AT1G30210										21.85	21.99	d
AT1G30330	1-4	TTCTATAACCCGAGGGCGAGTCCA	CCAACAGAGACGCGAGTGTGATAA	89	1	-0.0728	20.0184	19.9456		20.0184	19.9456	c
AT1G30440	2	GGCTTGGTTTTGCACAACTGGACT	GACATCTCCCCAACTTCAACGACA	60	1	-0.1496	21.3308	21.1812		21.3308	21.1812	c
AT1G30490	1-4	ACCGTCGCTTGCTCATACGAAAC	TGCAGCAGGGATATGCGAATCTTC	82	1	-0.349	21.7213	21.3723		21.7213	21.3723	c
AT1G30500	1-4	GTCACGTAAGCCGTATTTGCATGA	TTTAGAAACCGCCCGCCACATC	81	1	-0.4552	22.8034	22.3482		22.8034	22.3482	c
AT1G30650	1-4	GATCGGTTCGGCTTCTTTCGACTT	AGGCTCTCCTTTTCCAAGGGGTTA	89	1	-0.5535	26.7684	26.2149		26.7684	26.2149	c
AT1G30670	1-4	AGCAGACCAAAATGCAGACTCTGG	CCCTTGGAACCACACACACTTCTT	120	1	2.635	32.92	35.555		33.4	36	a
AT1G30670										32.81	36	b
AT1G30670										33.53	36	a
AT1G30670										32.16	33.33	a
AT1G30810	1-4	TCCACGTCATCGGAAGGTTGTTGC	GATGGAGTGAATACGGGAGCGTCA	87	1	-0.1538	23.9974	23.8436		23.9974	23.8436	c
AT1G30970	1-4	CCCAGCAAGCCTACTCTCTGAGAT	GCACGATGAAACCAGCCAGATGAA	76	1	-0.2303	22.0499	21.8196		22.0499	21.8196	c
AT1G31050	1,4	GGGGATGGGACAGAGAAGAT	CGGTATGCGATTGGGGTAT	106	2	-0.22	28.755	28.535		28.65	28.62	c
AT1G31050										29.12	28.2	d
AT1G31050										28.6	28.7	d
AT1G31140	1-4	TCTTTTGAGCTCCATCTCGAATCT	TGCATGAACTCAGACTTGCGA	64	1	-0.536	28.5366	28.0006		28.5366	28.0006	e
AT1G31310	2	TGCTCAGCCAATACTGCCCACAGA	TCTCCTTCTCTTCGCCGGAGATGT	85	1	-1.0692	28.922	27.8528		28.922	27.8528	c
AT1G31630	1-4	TTGGATTGTTCTGTCGCCG	CGTCAACCGAAGGTGTTCAAG	66	1	-1.23	34.295	33.065		33.1	32.52	b
AT1G31630										35.49	33.61	b
AT1G32150	1-4	GACACAACGGGAAGGATGGTGAAA	TTCCATTACGGGGTGGTCCATGAG	72	1	-0.0875	24.1094	24.0219		24.1094	24.0219	c
AT1G32240	1-4	GCAGCAGCTTCGTCAGGACAAT	TCGTCAATTCCTCGCTATCTCTCG	118	1	-0.01	22.53	22.52		22.53	22.52	a
AT1G32330	1-4	TCGTTTGGAAACCACCGGAGT	CTGGGTCAACCTTCCTGAAACCAT	117	1	-0.4094	23.6747	23.2653		23.6747	23.2653	c
AT1G32510	1-4	TCGTCTTGCTCATCTACGGTCTCA	GGGACTCATGGTGACGATGCTGAA	92	1	0.4375	32.5218	32.9593		32.5218	32.9593	c
AT1G32640	1-4	GATGAGGAGGTGACGGATACGGAA	CGCTTTACCAGCTAATCCCGCA	87	1	0.28	22.84	23.12		22.84	23.12	a
AT1G32770	1-4	TCCTCTTGAATATCCCAAGGCTCA	CCCACCGAAGAAGAACTTCTCCAT	122	1	-0.9871	34.5778	33.5907		34.5778	33.5907	c
AT1G32870	1-4	TGCAGGAGCTAAACAATGACGGAC	CAGATGAATCACCTGTACCAGGCG	72	1	-0.5085	24.3361	23.8276		24.3361	23.8276	c
AT1G33060	1-4	TGCCATGTCCAAGGTCGTAGAGGA	TGAGCAGTCCCCTGAGCACTTAAA	60	1	-0.1052	24.1255	24.0203		24.1255	24.0203	c
AT1G33070	1,2,4	CTTCCGTTCCTCCTCTACTTCAT	GATGTGCGCATGCTTGAA	188	2	0	36	36		36	36	b
AT1G33280	1-4	ACCCATCCATCTTCACAAGGGTCA	GGATCATGCACGAGTACCGTATCG	61	1	1.07952	34.5022	35.5817		34.8741	35.1985	c
AT1G33280										36	36	d
AT1G33280										32.2605	35.9298	d
AT1G33760	1-4	TACCGGGTTCTCGGATCTCCGATA	GGCCAACGAGATTACCGCTTCAAC	100	1	-4.02275	36	31.9772		36	32.7545	c
AT1G33760										36	31.2	c
AT1G34170	1-4	AGATGCTCGATGTCCCAAGGTGA	GGCGAAGCCTAAAAGTGCAATGG	82	1	0	36	36		36	36	c
AT1G34180	1-4	CCCTGTGGAACACCAACAAACTCA	TCAATGAAATCCCAGATGCACCCG	70	1	-0.5242	28.0242	27.5		28.0242	27.5	c
AT1G34190	1-4	TGGATTTCATGGCCTTGGGCATTC	TTTGCTTCACCCTCATCAGGTGTG	80	1	-0.2365	22.5631	22.3266		22.5631	22.3266	c
AT1G34310	1-4	TGGCGCAGCTTAGAAGTGCAGT	ATGTTCGATGTCCCAGGGTGACAC	81	1	0.4908	32.1797	32.6705		32.1797	32.6705	c
AT1G34370	1-4	TCGCGTCTCTCTTGAAACCCTTGC	TTCTCGCACCGCATACTCACTTCT	60	1	-0.1772	21.8956	21.7184		21.8956	21.7184	c
AT1G34390	1-4	TGGCGCAACTTAGAAGTGCAGTG	TGTTCGATCTCCCAGGGTGACA	80	1	0.2708	33.031	33.3018		31.8792	35.7034	c
AT1G34390										34.3824	32.9419	d
AT1G34390										31.48	31.62	c
AT1G34410	1-4	GCAGCTTAGAAGTGCAGTGGGATG	ACGCAGGCACTAAATGTTCGATCT	90	1	3.1963	32.7192	35.9155		32.7192	35.9155	c
AT1G34650	1-4	GGAGCGTATACCACCATACCTCCT	TGACTTTTCTCCAGCCGTCAAGTG	97	1	0.2122	30.4411	30.6533		30.4411	30.6533	c
AT1G34670	1-4	CAGCCGAAGAAGAGCAAACAATCC	GCGTCGCAATAGCTGACCATTTA	72	1	-1.57	34.68	33.11		34.68	33.11	a
AT1G34790	1-4	CGCTACAACAATCTTCAGATGCAC	TTTCAGTGACTCCGGTCCTTTC	72	1	-0.266575	26.5654	26.2988		26.0777	26.0866	c
AT1G34790										27.0576	26.4743	d
AT1G34790										27.0486	26.5478	d
AT1G35240	1-4	TGTTCGATCTCCCAGGGTGACA	TGGCGCAGCTTAGAAGTTCAGTG	80	1	2.8846	32.5999	35.4845		32.5999	35.4845	c
AT1G35460	1-4	CGTAGCATTGCTGAACGGGTGA	AGGAACAAGCTCTTGCAGCCTC	72	1	0.2	23.19	23.39		23.19	23.39	a
AT1G35490	2,3	GCATGAGTAACTGCTGATCCAAGT	GACCATCCAAGTGCTACAAGTTGA	77	1	-0.3076	31.1498	30.8422		31.1498	30.8422	c
AT1G35515	1-4	AAACGGTGGTGAATGGCGACA	GTTCTTCCCGGTAATTTCCCAGCA	78	1	-1.44	32.45	31.01		32.45	31.01	a
AT1G35520	1-4	ATGTTCGATCTCCCAGGGTGACAC	GGCGCAGCTTAGAATGGGATGAA	74	1	1.5881	32.7287	34.3168		32.7287	34.3168	c
AT1G35540	1-4	TGGCGCAGCTTAGAAGTGCAGT	TGGTGAAACTTGGTTTGGTCTCGG	66	1	1.5409	34.4591	36		34.4591	36	c
AT1G35560	1-4	GGTCGGTTCAGCTAGGGTCTATGT	CGCCGGAAAATAGCCCCAAATTGT	90	1	-0.0981	26.1272	26.0291		26.1272	26.0291	c
AT1G36060	1-4	TTTAGCGTCTACGGCAGCTTGAAT	TTCCCAGCTCTCCGATACCAAACC	84	1	0.2464	26.4985	26.7449		26.4985	26.7449	c
AT1G42990	1-4	TGGCTAAAAAACGAAGAAGGAGAG	TCAAGCATACGTCCTAGTCTCAAG	142	1	-0.3039	21.902	21.5981		21.902	21.5981	c
AT1G43160	1-4	GCTGTGACTAAAGAATGTGAAAGC	CCTTGTGTGGGTCTCGAATCTC	115	1	2.6532	26.6848	29.338		26.6848	29.338	c
AT1G43640	1-4	TGGTGTCTGCAAGACATGGAGACT	CGGGCTGTTTCAACGAAACTGGA	98	1	-0.2393	26.3533	26.114		26.3533	26.114	c
AT1G43700	1-4	GCAACAAGCTGAACTTAGGGATGC	TCATTGCCGATTGCTGAGATGAGA	143	1	-0.0721	21.4568	21.3847		21.4568	21.3847	c
AT1G43860	1,2,4	TTCCAAGAAGCAGGCACTTGATGT	AAGACGCAGTCTCATTGGAGAACG	82	1	-0.0397	22.5276	22.4879		22.5276	22.4879	c
AT1G43950	1-4	TGAATGTCTCCCTCCGCTGGAT	TGCATTCCAACCAGTTGTGTCTCT	124	1	0	36	36		36	36	c
AT1G44830	1-4	AGACATAGGAGTGCTGCGTCGT	TGGCTTGGTTCTTACTCAACTGCT	65	1	-0.5425	26.369	25.8265		26.369	25.8265	c
AT1G46408	1,3,4	ACGAGCGGTTTCATTCTCC	TTTCATCACAAGGACGCTGA	200	2	0.705	33.88	34.585		35.01	34.55	b
AT1G46408										32.75	34.62	b
AT1G47270	1-4	GATACAACAAACTCCGCACCCGTC	TAAGCCCTGCTCTTTCCGGTGACA	88	1	0.2514	24.218	24.4694		24.218	24.4694	c
AT1G47760	1-4	GGAGGATTTGAGGAAGAAACAGC	CGCCTTGAAAGCAACTAAGTCC	90	1	0.07	27.44	27.51		27.44	27.51	b
AT1G47790	2	TCTTCTCAGGCCGCTATTGATCGT	AGATTCCGTAGGGGAGGGGTAACT	75	1	-0.7371	36	35.2629		36	36	c
AT1G47790										36	34.5258	c
AT1G47860	1,2,4	CCAAGCAGGTATCCAATAGCACCA	TTAGGGAAGACCTCCCCACACT	65	1	-0.7587	26.2979	25.5392		26.2979	25.5392	c
AT1G47870	1-4	TCCAACCTGCTTTCCTCAGATTGC	GAAGGGTGCTGACAATCTTGGACA	99	1	-0.1225	22.4331	22.3106		22.4331	22.3106	c
AT1G48000	1-4	GCCACCGCAATCTGCAACTTTTC	AACTCCCTCTCTCGTTCTGCTGGA	61	1	0.01	29.85	29.86		29.85	29.86	a
AT1G48150	1-4	CCGATGTTCACAGAGGAGGATC	CCAAACACGTCGTCGACATCTA	61	1	-0.43	31.65	31.22		31.65	31.22	b
AT1G49010	1-4	GCCTTCTTGCGTAGCAGTAGTGTT	AGATGGGCTGGGGGAAAAGATGAT	72	1	0	36	36		36	36	a
AT1G49120	1-4	TGTGTCCCGACGCTGATCAAAAGG	TCCGGTTTCCGGCTGCTTTATTCC	73	1	3.8534	31.6721	35.5255		31.6721	35.5255	c
AT1G49190	1-4	GGCAAGTCATCTTCAGAAACACCG	TTGGAGAGAGGGAGCTAGTGTACC	112	1	0	36	36		36	36	c
AT1G49190										36	36	c
AT1G49560	1-4	TGTTGGAATCCAGAGTTGCATCGC	TTTGTTTAGGAGTTGCCACTCCCG	82	1	0.05	23.98	24.03		23.98	24.03	a
AT1G49720	1-4	GGCCTGGAGAAGGTTGTTGAGAGA	GCCTGTTTTCGAGCCCTTGATCTA	86	1	-0.0911	22.1494	22.0583		22.1494	22.0583	c
AT1G49770	2,3	GTCGCCAGAGATCCAGACTA	TTTGTCTGCCTTAGGAGGAA	193	2	2.086	30.482	32.568		30.03	31.82	a
AT1G49770										29.94	32.94	a
AT1G49770										29.5	32.16	a
AT1G49770										31.9	32.45	a
AT1G49770										31.04	33.47	a
AT1G49900	1-4	AGCGGACACATCCTTAGACGGTT	CGGAGACGTGGAGGAAGTTGAAAA	82	1	2.27955	33.7204	36		32.76	36	c
AT1G49900										36	36	d
AT1G49900										33.3618	36	d
AT1G49950	1-4	AACCTTCACAAGTTTCCCGCAAGA	TCCACCAGACTTCAAACGCTTGTT	73	1	0.28	23.54	23.82		23.54	23.82	a
AT1G50640	1-4	TCTGTAATCGACGACGACGACGA	GATCGAATTGAAACGGCGGATTCC	70	1	-0.3776	27.4558	27.0782		27.4558	27.0782	c
AT1G50680	1-4	TGCCAGAAGCCACAACCGTCTTTG	TGACGAACCAGAAAACGCCCTAGT	62	1	-2.6921	34.8325	32.1405		34.0772	31.2494	c
AT1G50680										35.5879	33.0315	d
AT1G51070	1,3,4	GAAGTGGATGGCTTCCTTTG	TCAACTCCGTAAACTTGTCATTT	151	2	0.2875	20.99	21.2775		20.95	21.64	c
AT1G51070										20.85	20.64	d
AT1G51070										21.21	21.19	d
AT1G51120	1-4	TGCCTTGTCCAACACGACGAAATT	CGATGGTCTGCGTAAATCTGAGCA	84	1	-1.2978	33.8028	32.505		33.8028	32.505	c
AT1G51140	1-4	CAAAACCAAGGATGAGGATTC	ACTTGGGCAAACTCATGTGAT	68	2	-0.26	23.28	23.02		23.28	23.02	a
AT1G51190	1-4	GGCCGAGTTGCTGGAAACAAAGAT	TGCTTCTTCCTCCGTGCTGAATG	60	1	0	36	36		36	36	c
AT1G51190										36	36	c
AT1G51220	1-4	GCACAGCAGAAACATGGTAGTCTT	GATACAACAACATGCAGATGCACA	118	1	-0.7677	29.5752	28.8075		29.5752	28.8075	c
AT1G51600	1-4	AGCTAGATCCAGCAGATGCAGCTT	TCCGCAAGGAGGTAGCTTTGAGGA	96	1	-0.3188	22.4863	22.1675		22.4863	22.1675	c
AT1G51700	1-4	TTTTCTTCTGACCCGGACCCATGA	TCTCAAGAACCAAACCGTCGCTGA	60	1	-0.4583	23.3411	22.8828		23.3411	22.8828	c
AT1G51950	2,3	CAGAACCAAAGAGACAAGGAGGCA	TTTGAGCTGCAAGAAGACCTCTGA	150	1	-0.0668833	21.8093	21.7424		21.6936	21.487	c
AT1G51950										21.7951	21.9233	d
AT1G51950										21.9603	22.0319	d
AT1G51950										22.0196	22.0383	d
AT1G52150	1-4	GTGCCGCCATTGTTGTCTTCTGTG	TTTGGAGGCTTGTAGCGTGCCTGA	86	1	0.082	22.8249	22.9069		22.8249	22.9069	c
AT1G52830	2,3	TGCCAAGGTACATCTCCGACGA	TAGGAGTGGCGAAGGAGGGTAAGA	94	1	0.5427	27.8466	28.3893		27.8466	28.3893	c
AT1G52880	1-4	CTTCCCGCGAAAGCTTCGTTT	AATAACCGGAAGTCGCAGCTCG	109	1	-0.7503	25.7718	25.0215		25.7718	25.0215	c
AT1G52890	1-4	CGTTGTTGCTGAATTCTCTAGCAT	TCGTAGAAACGGAAGCACTAAGTT	125	1	0.8041	22.3158	23.1199		22.3158	23.1199	c
AT1G53160	1-4	TGCAGTAGGTTTCATGACCTCCAA	TTCCTCTCCGACCTGATCCTTCTC	136	1	-0.453	20.1829	19.7299		20.1829	19.7299	c
AT1G53170	1-4	TCCCAGCTCCACCTTCGAAATCAA	TGTGGTGTCCAGAGCGAGTCTGAA	61	1	-0.0923	22.1083	22.016		22.1083	22.016	c
AT1G53320	1-4	GCCGCCAGAAGAAACTTTCCCTTA	GCCTCAAATTGCCAGGTCCTAGAG	133	1	-0.1962	21.5881	21.3919		21.5881	21.3919	c
AT1G53910	1-4	TGCAGATTTCTCAGCGTCCCCATC	GCTGCGGAAGGTTCAGTTTTTGGT	66	1	0.0268	19.2571	19.2839		19.0295	19.1367	c
AT1G53910										19.4847	19.4311	d
AT1G54160	1-4	TGTGATGAGGCAATGGCACTCTTG	GAATATGCATCAACACCAACGGCG	82	1	-1.0736	23.9192	22.8456		23.9192	22.8456	c
AT1G54330	1-4	GGCTCCTCATGGCCTTCGTACTAA	GGCACAATGCATACGACTCCTTCA	95	1	0.05	26.6888	26.7388		26.6888	26.7388	c
AT1G54760	1,2,4	TTGTCTCCGCTAATGCAGCTG	GAATGGTGGAGGAGGCAAAGA	65	1	1.39	30.98	32.37		30.98	32.37	b
AT1G54830	1-4	CAACGCCATGACCACTACACCAAC	TGGTGGATCTGATGGTAAGCTGGA	60	1	-0.4724	21.2744	20.802		21.2744	20.802	c
AT1G55110	1-4	GGAAATCCAGACCCAGAAGCAGAA	GTCCTCTCTTGTGAAGTTGCAAGT	133	1	0.2326	21.3109	21.5435		21.3109	21.5435	c
AT1G55600	1-4	TGCTTGTTCTTGTGGCTCCAATCA	CCTCCACCTCCAAAGAGAAGGAGA	64	1	1.8876	31.4937	33.3813		30.923	32.8159	c
AT1G55600										32.0644	33.9467	d
AT1G55650	1-4	TCTGCAAACCGTGACAAAGACTCT	GCTTTTCTGAGCCTACCTTTGTGC	118	1	1.93605	33.9447	35.8807		33.7467	36	c
AT1G55650										35.5954	35.5229	d
AT1G55650										32.6899	36	d
AT1G56010	1-4	AGCTCTCCAAAGGAAGACTGGGT	TGCAGAGGCTGTCTCATCAAAACA	108	1	-0.3567	24.3553	23.9986		24.3553	23.9986	c
AT1G56160	1-4	CGTGAAGCGAGGCAACTTTAGCAA	GAAGGACGCGATCTTTGACCACTT	94	1	-0.04	30.25	30.21		30.25	30.21	a
AT1G56170	1-4	TTTCCAGGACCGACGTGTTTGATT	CTTTCAGCTCGTCCCTCGGGATTA	60	1	-0.5538	21.7367	21.1829		21.7367	21.1829	c
AT1G56650	1-4	CCCAGCTCTTACAGGAACTTGGTG	GCTGCGAAAAGGTGCTTGGACTAC	103	1	1.88667	25.72	27.6067		25.75	27.58	a
AT1G56650										25.65	27.72	a
AT1G56650										25.76	27.52	a
AT1G57560	2,3	CCAACCTCGGAGAGGGGTTTATGT	AACAGATGGTCGCAAATTGCTGC	140	1	-0.55	25.62	25.07		25.62	25.07	a
AT1G58100	1-4	CCGTTGCCGTAGATGAGGTTGTTG	TTCCCAGATCTACACCTCCCGAAG	60	1	-0.1815	22.6256	22.4441		22.6256	22.4441	c
AT1G58110	2,3	GCCTTCTGCCTGCAATGTCTGTA	CGAGCCAAACAGCAATTTGCACAA	96	1	0.2252	21.8793	22.1045		21.8793	22.1045	c
AT1G58220	1-4	TTGGAAGCATCCCCTGGAGTTAGT	GCACATAGGAAGCAGCCATCACTT	82	1	-0.0797	23.3685	23.2888		23.3685	23.2888	c
AT1G59530	1-4	CGGACAATCCAAGCGGTATAAACG	TGGCCGATTCCCGGTTTGATAT	84	1	-1.27	34.4745	33.2045		34.4745	33.2045	c
AT1G59640	1-4	AGACTGCGACCCGAACTGTATCTC	GCAATGAACCGTTTGGTCAGCAAG	62	1	-0.09	23.33	23.24		23.33	23.24	a
AT1G59750	1-4	GGTCCATCTGGTCCTGTTACTCCA	ATGGCACTGAGGAAGGAGTGTCTG	70	1	0.1256	22.6792	22.8048		22.6866	22.5952	c
AT1G59750										22.6718	23.0144	d
AT1G59810	1-4	TCCGATCACAAGTTGAAGATAGAGC	AGATGATCCAGTCCCGTGTTAT	200	2	0.1372	34.1416	34.2788		34.1416	34.2788	e
AT1G59940	2	GCCGTGACTTTGCAGGATGTGATT	TCTCGCCGTTGATGACAGCCTA	78	1	1.5336	29.8767	31.4103		29.8767	31.4103	c
AT1G60250	1,2,4	TGAGAAAACGGCGAGAAGGTCTCT	TGCGACCGGATGATTCACAGTCAC	97	1	0.37865	33.0225	33.4012		34.0663	33.833	c
AT1G60250										31.9787	32.9693	d
AT1G60280	1-4	TCTCTCCACTAGATCACCGCTTCC	CCCTCCGCTTCTGAATCGAAGAAA	81	1	4.3954	30.8886	35.2841		30.9793	34.5681	c
AT1G60280										30.798	36	d
AT1G60350	1-4	CGTATGGTCGTCAACGGAGACTCA	GCTCTCAGCATCGAACTCCACATT	96	1	-0.6015	32.761	32.1595		32.761	32.1595	c
AT1G60880	1-4	TCGGAGAACGTTGAGGAGTTA	CCGCCTTCAAATTCGTGA	200	2	-1.7	33.865	32.165		34.2	31.5	b
AT1G60880										33.53	32.83	b
AT1G61110	1-4	GGTTTGGCCTAACCCCATTTGGA	CCAAGCAAGGCGAGTTTTGGAGAG	85	1	-0.0851	32.4597	32.3746		32.4597	32.3746	c
AT1G61660	1,2,4	CTGACAGTGGAGGAAGTACCGTGA	GTCCTAGACCCATCATCTGCAACG	60	1	-0.1535	23.5302	23.3767		23.5302	23.3767	c
AT1G62300	1-4	GGAAGCTCCGATGATAAGCGATGG	ATCGTGCAGCGGTAATATGCCC	99	1	-0.1612	27.4773	27.3161		27.4773	27.3161	c
AT1G62360	1-4	TCGACTTCTTCCTCGGATGACCCA	TCTCCGGTTATGGAGAGACAGCAA	64	1	-0.6543	22.7831	22.1288		22.7831	22.1288	c
AT1G62700	1-4	TGGAACCCCTCAGGAAGAAGGATG	TTTCCTCACTGTCGCTGCCAATT	73	1	-0.9337	28.0341	27.1004		28.0341	27.1004	c
AT1G62975	1,3,4	GCGAATGAAGCCAACAAAA	CGAGCGTTTACCCTGGAT	150	2	0.66	33.32	33.98		32.82	34.27	c
AT1G62975										33.82	33.69	d
AT1G62990	1,2,4	TGCAATCCTGTCTCCTCCACCAAT	GCAAATGGCCTTACCCTACGGAA	61	1	-0.4997	23.3404	22.8407		23.3404	22.8407	c
AT1G63030	1-4	TTCAGGCCGCCGGAGTTTAGTACA	AGCCTCATCATCATTCCAGCGACT	98	1	-1.1038	32.6348	31.531		32.6348	31.531	c
AT1G63040	1,2,4	TATGACGTGGCGGCGTTAGCTCTT	TCCCAGGGAATCCGGGAAGTTCAA	66	1	0.3863	33.6716	34.0579		33.6716	34.0579	c
AT1G63100	1-4	TTGGCAGGTTGTTCGAGTTCATCA	TGCTGCTACTGCTTCACTCCTCAA	69	1	-0.0744	22.3848	22.3104		22.3848	22.3104	c
AT1G63490	2,3	GCCTGAATGCGCTGATTCTGATCC	CATGCAAAAACAGATGGCCTGCAA	99	1	0	36	36		36	36	c
AT1G63650	1-4	AAGGAATCCCCGGAGGAGCGTTAT	GCGGTTTCAGCGTTACAAAGCCAT	64	1	0.26	23.89	24.15		23.89	24.15	a
AT1G63910	1-4	TGCAACCAGCAAAAGGTGAAGAGA	TGAAGCCCTGCTTTTTCAGGGAC	122	1	-0.06	28.21	28.15		28.21	28.15	a
AT1G64000	1-4	CAATGCTCATCCCAGGAGCTAT	GCACTTGTTTCTTCACGTTGC	65	1	1.3538	34.3555	35.7093		34.3555	35.7093	c
AT1G64105	2,3	ACGGCATATTATCTCCTCCGCCAT	TGCGAAGCAACGGGTTCAGT	65	1	-0.6108	31.6127	31.0019		31.6127	31.0019	c
AT1G64380	1-4	TGGGAGTGGACACTGATGGGTTTT	CCCAAATCAGCTCTGGATCGAACG	66	1	0.79	23.85	24.64		23.85	24.64	b
AT1G64530	1-4	GCGTGCTTCTTGCAAAGTGAATCC	AATCGTCCAAGGCCACTTGTCTG	95	1	-0.2553	24.1549	23.8996		24.1549	23.8996	c
AT1G64620	1-4	AACAACTACAGCCTGACGCAGC	ATCTCTTGTTCTTGCGGACGCC	97	1	-0.0054	23.5453	23.5399		23.5453	23.5399	c
AT1G64625	1,4	AGATTCTTATACGGCAGTTTA	GCTGAACAACGCCGCTGGATC	75	2	0.02	27.73	27.75		27.73	27.75	a
AT1G65110	1,2,4	TCATACCCGCCCAATAAAGCCTCA	CGAAACGACAGGTGACTCGCATAC	65	1	0.2952	29.0264	29.3216		29.0227	29.1231	c
AT1G65110										29.03	29.52	b
AT1G65120	1,2,4	TCGGATAAATGTTCGGCTTGTGCT	CCTGCTGAAACGATATCAACGGGA	96	1	0.18935	27.0964	27.2858		26.7828	26.8415	c
AT1G65120										27.41	27.73	b
AT1G65130	1,2,4	CTTTTGCCTGTTCGACATCCTGGT	CACGAAGAGAACTTCAGCGAGCAT	62	1	0.338633	28.0913	28.43		27.544	27.8199	c
AT1G65130										28.27	28.59	b
AT1G65130										28.46	28.88	a
AT1G65330	1-4	CGGCTCTTGCTGATTTTGGT	CTGTCCCAATCGGTTTTGATG	60	1	-0.07	34.7	34.63		34.82	34.15	b
AT1G65330										34.58	35.11	b
AT1G65360	1-4	TGAGGTGAAGGCGGAAGTAGAA	ACCACTCCTCAGCGTTTTCGT	80	1	0	36	36		36	36	b
AT1G65910	1-4	TGGTCGCCCGGTTTGTTCTTGA	TGGGAAGTCCTTGCTGCCAAGTA	98	1	0.3	25.85	26.15		25.85	26.15	b
AT1G66140	1-4	TTCACGGAAGCGGAAACGGGAACA	GGAATGTGCCCGGATTCCCAAAGT	62	1	0.16615	28.1803	28.3465		27.7157	27.913	c
AT1G66140										28.64	28.55	b
AT1G66140										28.65	29.01	b
AT1G66230	1-4	TGGCAAGAGTTGCAGACTTCGTTG	TGACCACCTGTTTCCAAGCTGG	124	1	0.05	26.66	26.71		26.66	26.71	a
AT1G66370	1-4	TCGGAGCAGAGTTTTCCTCTCTTA	AGAACTGGTCTCAATCGGTGC	92	1	0.85	27.97	28.82		27.97	28.82	a
AT1G66380	1-4	CCAGCAATCAAGGACCACCT	TGGGCTAAATCGGTGCAGGA	150	1	1.09333	26.9267	28.02		26.76	28.78	a
AT1G66380										27.14	27.39	b
AT1G66380										26.55	28.46	a
AT1G66380										26.83	28.71	a
AT1G66390	1-4	TGGGCTAAATCGATGCAGAAAGA	CCAGCAATCAAGGACCACCTAT	150	1	1.77	27.2525	29.0225		27.05	30.18	a
AT1G66390										27.58	28.73	a
AT1G66390										27.13	28.68	a
AT1G66390										27.25	28.5	a
AT1G66470	1-4	TTTCCGGTCACACCGCTACTCA	TTCTCACACGGGAGAGAGCACTCA	60	1	-0.83	31.11	30.28		31.11	30.28	a
AT1G66550	1-4	GCCTCAGCGCACAAAAGGTGTTA	TCTTCTGCACCCGCTTTGTAGC	82	1	-0.955	35.5784	34.6234		35.5784	34.6234	c
AT1G66560	1-4	GGATCATCTGCACCCGCTTTCTA	AACCTCACCGTACCAAAGGTGTT	86	1	-1.3553	34.6151	33.2598		34.6151	33.2598	c
AT1G67030	1-4	TCGTGGTTTGCCACGTCATCATAA	TGTGACGACATGTGTTCACCG	168	2	3.7255	30.7312	34.4567		30.7312	34.4567	c
AT1G67710	1-4	AAGCTCCGTGTTGCACTCCCTTCA	TAATGATGTCGGTGGACGGCGAAA	60	1	-0.1622	29.7008	29.5386		29.7008	29.5386	c
AT1G67970	1-4	TCCTCCTGATAACATTCTTCAGCA	TCGTCAGCTCAATATCTACGGTT	113	1	-0.5921	24.6363	24.0442		24.6363	24.0442	c
AT1G68130	1-4	CGGTTTGTGTAGCGTTTGTGGTAT	GGCCGAGTTTTTTCCAGAGTGG	127	1	0.119	22.2284	22.3474		22.2284	22.3474	c
AT1G68150	1-4	CCGCAACAATGAATGATGGATGCC	TGGATTCCCTTTCGCGGTTTTCTG	65	1	-0.399	29.6643	29.2653		29.6643	29.2653	c
AT1G68190	1,2,4	CCTAAGGTGCAAAGAGAAGGTGGT	GGAAGCTCCAATGGAGATGGATCA	128	1	1.4219	24.59	26.0119		24.301	26.3564	c
AT1G68190										24.8791	25.6675	d
AT1G68210	1,2,4	TTGCCACATCCACGCTCATCACTC	TGCATCAATCGCGTCTCTCACATC	71	1	-0.1338	36	35.8662		36	35.8662	c
AT1G68240	1,3,4	TGGAGAAGAAAAGACGAAAGG	GGTGGTGTGTAAACCGGAGT	187	2	0.281667	35.6967	35.9783		36	36	c
AT1G68240										34.18	36	d
AT1G68240										36	36	d
AT1G68240										36	35.87	d
AT1G68320	1-4	GCCAAATGTGCTGGGCTAAAGAGA	TCCCTCGTCTTATGTCGGGTTTCA	85	1	-0.61	30.66	30.05		30.66	30.05	a
AT1G68360	1-4	ACCCTGAATCACGAGCCCCATACT	TGTCTCATGGCTGCGTCATCCAAG	87	1	0.624517	26.5026	27.1271		26.3819	26.9876	c
AT1G68360										26.62	27.23	b
AT1G68360										26.51	27.18	b
AT1G68360										26.74	27.39	b
AT1G68480	1,3,4	CCTGGAAGCTCTTCAACGAA	CTATCGGCCATGTAATCAACG	200	2	0.39	21.86	22.25		21.8	22.28	b
AT1G68480										21.92	22.22	b
AT1G68520	1-4	GGGTGCCATCTGAAATAGACCTCG	CCTCTGCTCCACTTTCACCCAT	72	1	0.2889	23.9195	24.2084		23.9195	24.2084	c
AT1G68550	1-4	CTGCATCAGCTCTCACTTGTGTCA	CCTTGTTTCCACCAGCAGGAACAT	96	1	-0.0385	20.8083	20.7698		20.8083	20.7698	c
AT1G68640	1-4	ACGGTTATGGATTGTGGTGGTGGT	TGCCCTGTGTCCAAACACTCCTCT	86	1	-0.3561	26.1988	25.8427		26.1988	25.8427	c
AT1G68670	1-4	TCGCAGTCGCATACGCATAGAAAA	ACATGAGATCCTCCAAGCTGCTGA	98	1	0.0685	21.6858	21.7543		21.6858	21.7543	c
AT1G68810	1-4	TCTTCCTCCTCCGTGAAAGCTACC	CCACCAAAACGGATAAAGCGTCG	145	1	-0.22	22.95	22.73		22.95	22.73	a
AT1G68840	1-4	GCTAAATCGCCGTCTTCCAGAACG	TCCTACGACATCGCAGCTTGTAGA	83	1	0.6499	29.5854	30.2353		29.5854	30.2353	c
AT1G68880	1-4	TGGAAGAACTGTGGTCCATGCTTG	TTCCCTGGCTTGGCTTAGCTCATC	80	1	1.6127	30.5896	32.2023		30.5896	32.2023	c
AT1G68920	1-4	AAAAGAAATGGGCAGAAGAAC	TTTGCTCATCATTGCGCTTTT	106	2	0.09	23.71	23.8		23.71	23.8	a
AT1G69010	1-4	TGCTTGCGACAGATCAATGCCT	CTCTAGTGCCTACTCGCATGAGTT	79	1	0.01	22.67	22.68		22.67	22.68	a
AT1G69120	1-4	CAGACCACCCATGTTGAGAAAA	GCACCAAATCCAGCATCCTT	66	1	0.518	30.6977	31.2157		30.6977	31.2157	e
AT1G69170	1-4	TGTCAACAGTGCAGCAGGTTTCAT	TTGTGACCGGCTAATCGCCTTC	83	1	-0.1748	24.4057	24.2309		24.4057	24.2309	c
AT1G69180	1-4	TGAGGGATGAGATCCAACGCATCA	CACTGAAAGCTTCACGGTGTGGTA	66	1	0.6875	27.5025	28.19		27.38	29.39	a
AT1G69180										28.16	27.64	b
AT1G69180										27.37	27.57	b
AT1G69180										27.1	28.16	a
AT1G69310	1-4	TGAATGCGAATCTTGGTTGCCGAA	ACCGGAGACACCAGTGAAGGAGAA	68	1	-0.5145	26.6609	26.1464		26.6609	26.1464	c
AT1G69490	1-4	CGAAACGTAACGGTTCCATGAGGT	TTCGTCCATGAAACCCTCTTGCT	107	1	2.075	26.545	28.62		25.97	28.6	a
AT1G69490										27.76	28.64	b
AT1G69490										26.48	28.64	b
AT1G69540	1-4	TATACACACACGACTAAGCTACTGGA	GACATAAGTTGTTGCTGCTGAC	153	2	-0.3625	28.6169	28.2544		28.6169	28.2544	e
AT1G69560	1-4	TCGCCGTCTACGGTCCACAAAACT	TCGAAGCCTACAGCTTTTCCCGGA	80	1	-0.42	27.48	27.06		27.48	27.06	a
AT1G69570	1-4	TGTCCCCTGTTCACGATGTTTCTT	CGGAACCCTGATTGGTCCAATAGT	98	1	-0.451	25.381	24.93		25.3131	24.9135	c
AT1G69570										25.4489	24.9465	c
AT1G69580	1-4	CAACGGATGCTAAGCCAAGGTTGA	GGTGTTGCTTTGTTAGGTCCTCCA	97	1	-0.344	24.8254	24.4814		24.8254	24.4814	c
AT1G69600	1,3,4	TCGCCGGAGAACTAACTGTC	GAGAAGAAGGATCGGTGGAA	150	2	0.3525	23.9375	24.29		23.99	24.36	c
AT1G69600										24.12	24.29	d
AT1G69600										23.52	24.22	c
AT1G69690	1-4	TTTCTGGACAGCCTTTGGCTTCTG	GCAGCATTCAACGCCGCTAAAACT	94	1	-0.8091	22.9068	22.0977		22.9068	22.0977	c
AT1G69780	1-4	CTCTTCTTCTCTCCCATTTGTGAC	CATGGATTTGCTTCGTTTCTAGGT	128	1	-0.3103	20.4579	20.1476		20.4579	20.1476	c
AT1G69810	1-4	TGGAGCAACGGTAATAGGCTCGTG	TCAATAAACGACGGTTGCCAGTGG	88	1	-0.0617	26.9567	26.895		26.9567	26.895	c
AT1G70510	1-4	CGCGGTCATTGCTTCTTTGTTGG	GCTCTTTCAGATGATGGTGCGGTT	97	1	-0.3902	23.6649	23.2747		23.6649	23.2747	c
AT1G70920	1-4	AACCATACCTTAACCCCTAAGCA	TCAACTTGCCTTTGACTAAGCTTC	71	1	0	36	36		36	36	c
AT1G71030	1-4	ACCTTCCGGTATGCAACAC	TCCTAACTTCGTTGTCGGTTC	188	2	-2.3744	25.5977	23.2233		25.5977	23.2233	e
AT1G71130	1-4	TGGCGGAGATCAGATGTGGAAGAG	GAGCAGCTTCCTCAGCAGTGTTAA	90	1	-0.2466	21.4538	21.2072		21.4538	21.2072	c
AT1G71200	1,3,4	CGCTAAGGAGCGTTTAAGGA	TCTGCCAATCAGCAAGAAAA	176	2	0.5325	32.2125	32.745		33.22	33.33	c
AT1G71200										31.47	32.47	d
AT1G71200										30.94	31.85	d
AT1G71692	1,3,4	TGCTTCAGAAAGGGATAAGC	TCCTTCCTTGTTCCTCAATG	167	2	2.59667	28.81	31.4067		28.59	31.46	b
AT1G71692										29.1	31.27	b
AT1G71692										28.74	31.49	b
AT1G71930	1-4	ACCCTAGTTTACACCTCGCTTGT	TCCGACAGAGGAAGAGCTTGTG	137	1	-1.091	26.6281	25.5371		26.6281	25.5371	c
AT1G72010	1-4	TGTTGCCCTCTGCCACTCCTAATC	TGCACCAATGGGGTCAATGATGTT	65	1	-0.0992	22.8568	22.7576		22.8568	22.7576	c
AT1G72050	1-4	CAGTTTCGACAAAATCACCGCAGG	GAAACAAGCACGAGAATTCCGGGT	60	1	-0.0232	21.3301	21.3069		21.3301	21.3069	c
AT1G72210	1-4	TTGGCTCCCTTCTTCAACCTTGAC	GCGAAAAAGAGACCGAGACAGCTT	141	1	0.33	22.23	22.56		22.23	22.56	a
AT1G72350	1-4	GCCGCAGAGAACGCTTAATTC	ACGTTTTCCAAACGACGATCC	62	1	-1.78	33.415	31.635		33.93	32.01	b
AT1G72350										32.9	31.26	b
AT1G72360	1-4	TCATGCTTCAGGCTCAGCATCAG	ACGTATCTCAGCCGCCCATCTT	100	1	-0.0804	26.7907	26.7103		26.7907	26.7103	c
AT1G72570	1-4	CAATTCTGGCTTGCCACCTTCCA	TGAGGAGGAATAGCAGCGGGTTTT	93	1	-1.2585	28.177	26.9185		28.177	26.9185	c
AT1G72650	1-4	GCAAGCTCCCTTACCCGTAACAGA	TCCCTCAAACAGCGTGGGAAGTCT	84	1	-0.1015	22.2327	22.1312		22.2327	22.1312	c
AT1G72740	1-4	TTTCATTGAGCCCAGGCATGAAGT	TGCAAGCCTCCTCAGTCTTGTACT	73	1	0.22	23.06	23.28		23.06	23.28	a
AT1G72830	1-4	GCTGGTAAAGGAACACGACCAGGA	TACCTACCACAGGCACCAACATGC	71	1	-0.6224	23.6658	23.0434		23.6658	23.0434	c
AT1G73360	1-4	GTGAGCAACTTCTTGCACTGCGTT	AGAACCCGTCCTCAGTGGGATGTT	60	1	-0.2457	25.4503	25.2046		25.4503	25.2046	c
AT1G73410	1-4	TCCGATGAGCCGCTAAAAGTC	TCCTGGTCGCTCTGGTAAGA	116	1	-0.03	30.34	30.31		30.34	30.31	a
AT1G73730	1-4	CGTAGCAGACATCAGGATGGAGAA	GTCTCTCAAGGTCGTCAGCATCAA	107	1	-0.1763	23.4231	23.2468		23.4231	23.2468	c
AT1G73830	1-4	TGTGGAATCCATGCAGAAGGCAAA	ACAGAACTCCCATCCCTCCCTTGA	72	1	0.03	24.67	24.7		24.67	24.7	a
AT1G73870	1-4	AGTGCTTGGGATAATCACGGTTCG	CCAACATGCACTCCGGTTTGATTC	61	1	-0.5934	33.0194	32.426		33.0194	32.426	c
AT1G74080	1-4	TGGAGAGTTTAGCCAAGACGAGGA	TGGCCGACCATTTGTTGCCAT	74	1	-0.44	30.93	30.49		30.93	30.49	a
AT1G74250	1-4	GCCCTTGGTTTTCATTCCTCTGGT	TCCCAGGATTACAAGAAGGCTCCC	63	1	0.1	22.65	22.75		22.65	22.75	b
AT1G74430	1-4	CCGGAAGCTCGTGGTTTACATCAA	TAGACCGGCTCTCTTAGGCAGTGA	73	1	0.12	21.12	21.24		21.12	21.24	a
AT1G74500	1-4	GTCGTTCCGACAAGGTTTCAGCA	GCAGCTTGTGCAGTGTCTGAGTTT	136	1	0.41	33.96	34.37		33.96	34.37	a
AT1G74650	1-4	ACCACCTTGTTGCGAGAAGATTGA	CTCTTGCTACACCTTAGCAAACCG	147	1	0.74	27.08	27.82		27.08	27.82	a
AT1G74840	1-4	GCCCAAGCAAGAACAGCTTGTGT	GGCAAAATCGAGAGGAAACGAGGA	67	1	0.42	22.76	23.18		22.76	23.18	a
AT1G74890	2	CCGGAGTTACATGTTCTTGCCGTT	CCCACTCTCAACAGTCGTCACTT	105	1	-0.4856	24.598	24.1124		24.598	24.1124	c
AT1G74930	1-4	TCCACCGTCGATCTCCGTAGAAAA	GCGAATCTAGCAGCAGCTTCCTGA	69	1	0.2668	27.0365	27.3033		27.0365	27.3033	c
AT1G75250	1,2,4	GTGGCGCTTCACTTCTTCTACAGT	TGGCAGTTTACGACAAGGACACAC	89	1	3.015	30.525	33.54		30.55	32.63	a
AT1G75250										30.5	34.45	b
AT1G75390	1-4	TTCGACGGCGTGATGAATCCTATG	CAGCAGTAGAAGCAGAAGCCATGA	73	1	-0.6965	19.5081	18.8116		19.5081	18.8116	c
AT1G75410	1-4	AGGACTATCGAAAAACCAGGTTGC	TTCCATAGTCGAACTCTCGCGTTA	60	1	0.042	24.4704	24.5124		24.4704	24.5124	c
AT1G75430	1-4	CCGTCAGTTTTCTTGTTGCTCAAT	TTGGTTCTTCGAAAGTCCTGTTTG	84	1	-0.1139	32.9342	32.8203		32.9342	32.8203	c
AT1G75490	1-4	TGAGGCTCATCTCAACCTCCCTGA	GGTGTTGCTGCTTGGTGTAGTCTG	91	1	3.23715	25.9506	29.1878		25.8753	28.4495	c
AT1G75490										26.0259	29.926	d
AT1G75510	2	CGTAGCACTTTGGCATGTTCCCAT	ACGATTCTCCCCCCGAGTTCAAAA	69	1	-0.367	21.6158	21.2488		21.6158	21.2488	c
AT1G75540	1,2,4	CCTCTCTGCGACATCTGTCAGGAT	GCGTGGATCGATGAATCGCAATCT	95	1	-0.1731	27.0085	26.8354		27.0085	26.8354	c
AT1G75710	1-4	TGATCGTTGACCCGAGCAGGTAT	CCACATTGGGAACAAGCACAAACC	61	1	0.0794	21.711	21.7904		21.4819	21.3007	c
AT1G75710										21.94	22.28	b
AT1G76110	1-4	GCCGTTAAGAATCTCTGAGCCCAA	TCAAGGTTCGTCGAGTTTCACAGC	100	1	0.5797	23.4854	24.0651		23.4854	24.0651	c
AT1G76350	1-4	ACCGCCTTCTCTAAAGGGACCAGA	TGCGTCTCGCAAGCACATCT	87	1	-0.2956	24.0435	23.7479		24.0435	23.7479	c
AT1G76420	1-4	TCTGGTAGCTCCCAAGGTTCACAG	TGGTCTCTCCGGCATTCACATTTC	66	1	0.01	25.0079	25.0179		25.0079	25.0179	c
AT1G76510	1-4	AAGGTTGTGAACTTTCCCGCAAGA	GCTCAAATGGGACTCGCACAAACA	94	1	-0.2165	21.792	21.5755		21.792	21.5755	c
AT1G76580	1,2,4	TCGCGTCACACAAACATGGTAGAA	GCGACACCGTGATTAGCTCTGGTA	81	1	-0.49435	23.9074	23.413		23.777	23.1992	c
AT1G76580										24.0416	23.6027	d
AT1G76580										24.0338	23.6509	d
AT1G76880	1-4	TCTAGGAAAATGGCGGAGCATGG	GACCTTCTTTGGTTCGTTTGTGGT	100	1	-0.576	21.2601	20.6841		21.2601	20.6841	c
AT1G76890	1-4	CACGTTCTCGAACTTCTCCTTGC	TCCAGGAAAATGATGGAGCTTGGT	69	1	-0.228	23.4332	23.2052		23.4332	23.2052	c
AT1G76900	1-4	TCAGTCCTGCTTTGTTGGTTGAGA	GGCGTGCATAGAGATCACGTACTC	98	1	-0.201	22.3409	22.1399		22.3409	22.1399	c
AT1G77080	1-4	AACAACTTGAGACTGCTCTGTCCG	ACTCCATCATCAGTTCTGCCTTCC	60	1	-0.2422	21.4673	21.2251		21.4673	21.2251	e
AT1G77200	1-4	TGCCATTTTCGTCGCTGTGGTAAT	TGACTCGGCGTATCCACCTAGTTC	80	1	-1.0143	24.2435	23.2292		24.2435	23.2292	c
AT1G77450	1-4	AGCTGCACGGTTGGGTCTTGAA	CCGACATGGCTTTGTACGGTGAAA	92	1	0.63	25.75	26.38		25.75	26.38	b
AT1G77640	1-4	GTTCTTACTCCACCGCAGAAGCA	TAAGACACAAGAGAGCAGCGTCGT	60	1	-0.8289	28.6776	27.8487		28.6776	27.8487	c
AT1G77850	1-4	TGGAAGCAGCTTCAGATCACATGG	TGTGCAGCAATTTCCACTTGCCA	89	1	-0.1851	23.3456	23.1605		23.3456	23.1605	c
AT1G77920	1-4	AAGCAGCAGGGCCATTTAGGACCA	GCGCTGTTCGTAGTTCGCTAACTC	121	1	-0.4792	24.8062	24.327		24.8062	24.327	c
AT1G77950	1-4	TCGAGGAACTTGAGCAAGAAG	TTGTGCTTCGCAGGACTTT	200	2	0.56	35.3	35.86		35.3	35.86	b
AT1G78080	1-4	TTCACCGAAATCGCCTCCGATGTG	TTCGCCCGGCTTAACTTCCCTAAC	66	1	-0.6267	20.486	19.8593		20.486	19.8593	c
AT1G78600	1,2,4	TGGGAAGAAATTGGAAAAAGCGGA	TGTCTCACCTCCCAAGCAGTTATT	118	1	-1.1552	27.6785	26.5233		27.6785	26.5233	c
AT1G79180	1-4	TGGGCTATTGAGGTGTGGGAAGA	TCCTCCTCTGAAGTGAAGTTGCCA	93	1	-0.5	26.95	26.45		26.95	26.45	a
AT1G79430	1-4	AATCGTCTTTGGGGTCGCTTTGT	CCTAAACCGCGTTTGCGTTGGA	99	1	-0.4974	25.3733	24.8759		25.3733	24.8759	c
AT1G79580	1-4	AAGAGAAATGCAGAATCGGGTCGG	TTCGTTCGGGTCCCAGTCGGATAT	91	1	-0.65	33.8299	33.1799		33.8299	33.1799	c
AT1G79700	1-4	TCAAGGGGCTTACGACGAAGAAGA	GTGTGTCTCGTCCCCAGTACTTCA	80	1	1.9327	23.0924	25.0251		23.6031	25.0274	c
AT1G79700										22.5816	25.0227	d
AT1G79840	1-4	GGCATGAGTGGGATGCTTTGTCAA	TGGATTGCCACTGAGTTGCCTCTG	94	1	-0.3638	26.2372	25.8734		26.2372	25.8734	e
AT1G80390	2,3	CCACAAACATCATCCACGGCACAT	GGAGAGGAAGGGAGAGTTTGTTGC	89	1	-0.2663	27.6857	27.4194		27.6857	27.4194	c
AT1G80590	1-4	AACCTCTCCGCACCAAAGGTGGTA	CGCTTGGTAGCGTCGCAGTTTT	72	1	-0.7561	35.9708	35.2147		35.9708	35.2147	c
AT1G80730	1-4	GCTCATAAACGTGAGCGCACCTTA	GCTGAAGAAGGCAAGGAGGAGAGA	77	1	-0.3249	27.8533	27.5284		27.8917	26.9269	c
AT1G80730										27.97	28.08	b
AT1G80730										27.66	28.18	b
AT1G80840	1-4	CTGACACTACCCTCGTTGTGA	GTTGCAACTAACACGGACTGA	172	2	-0.47	26.51	26.04		26.51	26.04	a
AT2G01060	1-4	TTCGTTGATGCCGTTGCTCAACTT	AAGAACGCCTTTGGGTGTAGCTCT	60	1	-0.1394	22.4228	22.2834		22.4228	22.2834	c
AT2G01200	2,3	CGCAACTCTTGCTCTTCAGCTCAA	CGGTCTGCATCCCTTCTGAAACAT	98	1	-0.5913	29.3452	28.7539		29.3452	28.7539	c
AT2G01280	2	TTGGATACAGACAGGCCGGAAACC	AGTGCAGCCATGTAAATTGCTGCT	63	1	0	36	36		36	36	c
AT2G01430	1-4	GCAAGGAGCAAATTGAAGCAAACC	GAGGCAGAGTTCACCGTTGTTG	149	1	0.7096	26.3395	27.0491		26.3395	27.0491	c
AT2G01500	1-4	TTTACCAACCTCTGATGCCCTCTG	CGACCACAGCCACAGCATGAATTA	117	1	-3.0189	29.7962	26.7773		29.7962	26.7773	c
AT2G01650	1-4	TGACGGAGTTGTGCTTCAAGG	AGCTCACAAACTCATAGAGAGCAA	71	1	-0.1944	22.9445	22.7501		22.9445	22.7501	c
AT2G01760	1-4	TCCTGGAAACTCGAAGAAGTCACG	GAATCCGCTTTGGTACAGCTTTGT	110	1	-0.1765	22.4325	22.256		22.4325	22.256	c
AT2G01940	1-4	TCTGGTCTCTTTGAAACCCTTGGT	CCAGATCCAGATGCAGAAGTTGTG	103	1	-0.4867	24.5555	24.0688		24.5555	24.0688	c
AT2G02060	1-4	CCGGATCTTCACCGTTGTTTCGT	ACAAGTTTTGGTGTTGCTCGGTGT	74	1	-0.154	28.0849	27.9309		28.0849	27.9309	c
AT2G02070	1-4	ACTGTGGTACACTCTTCTCTCGGC	TGGGTGTCTCGCACTCTCTTGA	89	1	-0.4171	21.9457	21.5286		21.9457	21.5286	c
AT2G02080	1-4	TGTTCTAAGCGTTACGCTGTTCAA	CAATGCATCGCAGAAAGCCCTAT	141	1	-0.2304	22.3785	22.1481		22.3785	22.1481	c
AT2G02450	1-4	TATCGCCGCCATAGCAGGAAGTTC	TCGCCGAAAAGTTGAAGGCAAAC	100	1	-0.1299	24.1128	23.9829		24.1128	23.9829	c
AT2G02470	1-4	TGGCAAGAATGAGAGGAAGAGGCT	TTGCCGCTCACAACTTCGAAAATG	75	1	0.0391	21.2963	21.3354		21.2963	21.3354	c
AT2G02540	1-4	AGGAAGAAGGCGGAGGAAGCTTGA	CTATACGGTGATGGTGGTGGTGGT	61	1	-0.6214	23.224	22.6026		23.224	22.6026	c
AT2G02820	2,3	TGTAGTAGCCCACAATGCCACAAG	TCCTCACCGTCACTCTCTTTCACA	84	1	0.31	24.79	25.1		24.79	25.1	a
AT2G03060	1-4	CGCGAATTTATAGCCTCAAG	CTGAATCCCATCTTGCATCT	197	2	-0.56	33.46	32.9		33.46	32.9	b
AT2G03340	1-4	AGGAGGTTGGGAATGCAGAGACT	TCTTCGCTTGGGATCAGGCTCATC	68	1	-0.2321	23.8488	23.6167		23.8488	23.6167	c
AT2G03470	1,2,4	TCTCACAGAGACCAATCAGATCCT	GATGCAAAAGTGCAATGCTAAGC	143	1	0.27	22.7	22.97		22.7	22.97	a
AT2G03500	1-4	CCATCTCCAGAAGTATCGGCTTCA	GGTGTACTCCGGTGGAACCCATAT	118	1	0.4	25.92	26.32		25.92	26.32	a
AT2G03710	1-4	CTCGAACGCCAAGTAGATGCA	GCATAGACCGAGCCTTGGTAGA	60	1	0.0881	24.4587	24.5468		24.4587	24.5468	e
AT2G04880	1-4	GTCCTACCGCAAAGCGAAGGAAGA	ACCTCTCCACTGGACTCAGCTCAA	60	1	-0.1871	23.5011	23.314		23.5011	23.314	c
AT2G11990	1,2,4	AAGACAATACCCGACCCCTCGT	TCTTCGAGCGCCTCCATTTTCTTT	82	1	-0.34	35	34.66		35	34.66	b
AT2G12900	1-4	AGCTTTTCTCCGTCAGCTCCTGTG	CCATCAACCAAAGGGGGCAATGAA	86	1	0	36	36		36	36	c
AT2G13150	1-4	TTGAATCATTGGAGCAACACGCC	CTACGTGCAAATGTTCGGTCAAGG	60	1	-2.7815	36	33.2185		36	33.2185	c
AT2G13570	1-4	GCTGAAACAAATCCAGGAAGCCCT	TTCCGACATTCGCAATGGGAAGAA	97	1	-0.2051	30.2114	30.0063		30.2114	30.0063	c
AT2G13960	1-4	TTGGACTCCAGAGGAGGATGAGAC	TTCTGCCACCTGTGCAAGCA	126	1	0.43	24.51	24.94		24.51	24.94	a
AT2G14210	1-4	TTGGCAAAGAGAGGTTGCAAG	TCTCCCACTAGTTTCCTGTGGC	75	1	-0.6272	28.0272	27.4		28.0272	27.4	e
AT2G14760	1,3,4	GCGTGCCACAACAACTGATA	GTCTCCACCGTTTGATTCGT	193	2	0	36	36		36	36	c
AT2G14760										36	36	d
AT2G15660	1,4	GGAGAACCTACCAACCAATCG	TGTTGAGAGGCTGACCCAAC	148	2	0	36	36		36	36	b
AT2G15740	1-4	ACGACCACAAGATGTTGGAAAGTT	GCCTCAAAAGACCAAACAAGAGGA	81	1	-0.99085	36	35.0092		36	36	c
AT2G15740										36	34.0183	c
AT2G16400	1-4	TGAGCATTTCCTCCACCCTTATCC	TCGGCTCAACCCCGTTTGTCTA	73	1	-0.2043	22.9336	22.7293		22.9336	22.7293	c
AT2G16720	1-4	TGGCTGGATCAATCCCTTTGCTC	GGCAACAAGTGGTCTTTGATTGCG	118	1	-0.13	24.5	24.37		24.5	24.37	a
AT2G16910	1-4	GGACAAGAAATGGAGCCACAGGTG	TGAAGCCTCCTGGTTTGTATTCGC	94	1	0.65	29.92	30.57		29.92	30.57	a
AT2G17040	1-4	GCTCCTTACCAAAGGATGTTGTGC	TCATCTTAGCTTCCATCTCTGCCC	96	1	0.0457	26.9184	26.9641		26.9184	26.9641	c
AT2G17150	1-4	GCTTCGACTGGTGGGGGAAATATG	AACACCAATGCTCTTGGCTGC	144	1	-0.2547	25.4729	25.2182		25.4729	25.2182	c
AT2G17180	1-4	TGAGGAACGGTTTGAGTGTGATGG	TGTGTTGCTCTATGTCCGCCTAAC	78	1	-1.3596	34.023	32.6634		34.023	32.6634	c
AT2G17560	2,3	TGGTTCCACTAGCCAGTTTCAAGT	CGCTACTGTTGGTAAGGCTGCT	146	1	-0.3731	18.821	18.4479		18.821	18.4479	c
AT2G17770	1,2,4	ATGCCTGCTTCCTAGCCCTTGAAC	CTCGCTCCTTTGAGGAATCTGCAA	147	1	-0.9156	28.0249	27.1093		28.0249	27.1093	c
AT2G17950	1-4	TCCCAGCTTCAATAACGGGAAT	GCCATTAGAAGCATTAACAACACC	76	1	-1.1208	33.7847	32.6639		33.7847	32.6639	c
AT2G18060	1-4	CCCAGGAAGAAGGATGGGTGGTTT	TCTTGGCTTGCCCTGTAGCTCT	63	1	-0.2728	25.6952	25.4224		25.6952	25.4224	c
AT2G18160	1-4	TCACCGCTCAGATGGAGGAGCTTA	TCCTGCACCGTTGGATTGAACAAG	83	1	0.0895	19.947	20.0365		19.947	20.0365	c
AT2G18300	1,3,4	TAGCAGAAAGGGCGAGAAGA	TTCCACGGCAAGCTCTAGTT	200	2	0.615	28.005	28.62		28.23	29.45	c
AT2G18300										27.62	27.93	d
AT2G18300										27.94	27.65	d
AT2G18380	1-4	CGGACCAAAAGGACCTAAGTCG	CACGCCTCTCCTCTTTCTTGAA	72	1	-0.0408	24.1114	24.0706		24.1114	24.0706	c
AT2G18490	1-4	TGAAGGCCGATCTTCGACAAAAAT	TTGAGCATCGTCACTTTTCTCGTT	103	1	-1.7074	30.4686	28.7612		30.4686	28.7612	c
AT2G18550	1-4	TCTAAACCACCCATTGCCTTCGTT	GTACCACAACAAGGAGGAGAAGCA	108	1	1.118	27.054	28.172		27.054	28.172	c
AT2G20110	1-4	CCAATTAGACATCCGAGGCCCGAA	TCCATCTCTAGTTTCCCCAGCAGG	69	1	-0.356	25.6751	25.3191		25.6751	25.3191	c
AT2G20180	1-4	TCACCCTGCTCGAACTTGGATACG	GGATCACGGAAACCACACAACAGA	60	1	0	36	36		36	36	a
AT2G20350	1-4	GCCGCCCATTTACCTGATGGTTTT	CCCACGACACGAGGCGATAATTAA	78	1	0	36	36		36	36	c
AT2G20400	1-4	GGGCGCAATTCCACACAAGAAGAA	GCTTCAAAGGTCCAGCAACCAAGT	92	1	0.38	23.7	24.08		23.7	24.08	a
AT2G20570	1-4	CATCCAATGCATAACGGGACGACT	TGGCGGTGCTCTAAATCTCGTAGC	66	1	-0.7398	23.6731	22.9333		23.6731	22.9333	c
AT2G20880	1-4	TCGCTGGAGGGAGGTAAAAGGGAA	TTATGCTACTCCTCAGCCGCCAAC	71	1	0.6456	29.7933	30.4389		29.8089	30.4852	c
AT2G20880										29.7777	30.3926	d
AT2G21320	1,2,4	TCGGATCAGCTAAGCCTACACGAA	TGCTCCTGCGACGAAAAAGTTCA	76	1	-0.5592	24.2274	23.6682		24.2274	23.6682	c
AT2G21810	2	TGGAAATGTGAGACCTGCCGCTTC	TCGATGTCTTGATGGTCGCCCCAA	72	1	-1.0472	30.8247	29.7775		30.8247	29.7775	c
AT2G21900	1-4	ACCACCCAAGCCCTTCTGTAATTT	GGGTCACCAATGTGGATGCTCTTA	64	1	0.09625	35.9038	36		35.8075	36	c
AT2G21900										36	36	d
AT2G21900										36	36	d
AT2G22200	1-4	GCGATATCTCCACGGAGCTGAAAA	GGGACATTCGAAACCGCCGAAAAA	74	1	0.4316	28.6092	29.0408		28.6092	29.0408	c
AT2G22430	1-4	ACAACTTCCACAGATGAGCAGAGT	CCTCGTATCCTTCAAGCATCGACT	76	1	-0.1453	20.0741	19.9288		20.0741	19.9288	c
AT2G22540	1-4	TGGTTTGACGCGTGTGATTG	CCCTTTTTCTGAAGTTCGCTGA	71	1	-0.3514	25.023	24.6716		25.023	24.6716	e
AT2G22630	1-4	TGCCAGCTCCAGTGTGAAATC	TTGCTCCTCCATCTTAGCCGT	60	1	0.08	34.6	34.68		34.6	34.68	b
AT2G22670	2,3	GCCAAGGCACAGGTTGTTGGTT	TCCATGCTCACCTTCACAAACAGA	137	1	-0.357	17.2571	16.9001		17.2571	16.9001	c
AT2G22750	1-4	GCCTTGTCCATCTTCTTTAGGCCA	TGACTCGAAGCCAATCAAATGCTC	124	1	2.46083	33.2242	35.685		35.03	35.37	a
AT2G22750										31.96	35.78	b
AT2G22750										33.83	35.78	b
AT2G22750										32.72	36	a
AT2G22750										32.91	35.4	a
AT2G22760	1-4	TACCTTGTCCGCCTTCTTAAGCCC	TGTTTTAGCCGAGAGAAAGCGCC	94	1	0.34	30.37	30.71		30.37	30.71	a
AT2G22770	1-4	TCCTCCAGCTTCTTTACCCGCTCT	TGGCCTCAAAAAGACGGACAAGG	90	1	0.78	22.62	23.4		22.62	23.4	a
AT2G22800	1-4	TTCAGCTTTGTCCTGGCTCTTCT	TCCCAAACAAAAGCAAGTTCTGGC	96	1	0.1303	24.4313	24.5616		24.4313	24.5616	c
AT2G23290	1-4	ACTTAACGCCGTCACCACAACAAC	AAACCGTTAAAACGGAGGGCGAGT	60	1	0.28	23.69	23.97		23.69	23.97	a
AT2G23340	1-4	TTGTGAATACCGGCGGCGAGAATC	TCGACCCGTTCCAATGACCCGTTA	88	1	-0.8636	21.7473	20.8837		21.7473	20.8837	c
AT2G23740	1-4	GCTTCACCAGAGGCTGATAGTGTC	GCAATGTCATGCTTCCACGTTTTC	134	1	-0.0782	30.7545	30.6763		30.7545	30.6763	c
AT2G23760	1-4	TTGAAGAGGTGGACCGACGGTA	GCCGTAACCCATTACTTGGTCGAA	86	1	-0.2744	24.6718	24.3974		24.6718	24.3974	c
AT2G24260	1,3,4	GTATCGCCGAAAGGTTACGA	AGAAGAAACGGAAGCAGCAC	191	2	0.53	24.52	25.05		25.05	26.07	c
AT2G24260										23.86	24.32	d
AT2G24260										24.12	23.74	d
AT2G24430	1-4	TGATGACTTGTGCTGCTGCTACTG	ACCTCCAAGCAAGACGAGTGGGTA	98	1	-1.2969	30.1158	28.8189		30.1158	28.8189	c
AT2G24500	1-4	TTCACTGACTCACCGGACACAACC	CAGCAGCAGCTATGTCAATGGAGA	60	1	-0.0506	21.7082	21.6576		21.7082	21.6576	c
AT2G24570	1-4	TGCCATTGCAAGAAAAGCCGAAAA	TTTGCACTTACCGCCGGTACTCTC	68	1	-0.4692	23.3964	22.9272		23.3964	22.9272	c
AT2G24790	1-4	CCTCAAAACCCTTGCTTCCCTCT	CCAAACTGTTTCGACGAGAACGAT	133	1	0.0704	18.7284	18.7988		18.7284	18.7988	c
AT2G24840	1-4	CGTCTTTGGCCTCATTAAACGA	TGCATTGGAGGAGTTGAGGAAG	64	1	7.73	26.85	34.58		26.85	34.58	b
AT2G25000	1-4	TGTGGTCCGGTGTGGTTATGTGT	AGAAGGTGCAACGAAGTGCAGAAG	79	1	0.2885	25.9458	26.2343		25.9458	26.2343	c
AT2G25180	1-4	TGATTAGCCACACCACTGATCCTC	GGCCAGTCATCTTCAGAAATTCCG	60	1	-0.2386	22.9657	22.7271		22.9657	22.7271	c
AT2G25230	1-4	ACCATGCTCGTCCTAACATTAAGA	GCGATCTCGACCCATTTGGTA	103	1	0	36	36		36	36	a
AT2G25640	2	CGTTTATGGGAAGGTGTGCTCCAG	TCGCCACTTCTTAGAATGCCGATG	74	1	-0.1824	23.2991	23.1167		23.2991	23.1167	c
AT2G25820	1-4	TCTCCTAGCTCCCCCGAAAGCATA	AGTGGTCATCCTCATCGTCCTCAG	88	1	-0.0002	31.4819	31.4817		31.4819	31.4817	c
AT2G26150	1-4	TGGATTCAGAAAGATTGATCCAG	TATTGCCCAACCTCAACACA	162	2	-1.74	24.975	23.235		24.14	23.39	c
AT2G26150										25.81	23.08	d
AT2G26320	1-4	CCCGTTCTTGTAATGAAAGCATG	CTCGTTCTAGATCATTCCATACAATCC	62	1	0.11	35.89	36		36	36	a
AT2G26320										35.78	36	b
AT2G26580	1,3,4	AATTCTTGCGGTGAATGTCC	TGTGGCTTCTTGAGGAGGAT	179	2	-0.095	22.45	22.355		22.54	21.9	c
AT2G26580										22.36	22.81	d
AT2G26880	1,2,4	CTTCCATTCGAGGTGCAAGT	ATGTTACAGGTTTAGGCGGTTC	199	2	1.77	34.23	36		34.23	36	b
AT2G26940	1-4	TGAGTCTCCTCAGCCTCAGAGGAA	ACGTGACCACCATAAGCCTTACCA	84	1	-0.5043	30.6036	30.0993		30.6036	30.0993	c
AT2G26950	1-4	TCGCATACGTCTTGCGTTCCAAAA	TGGCTAGAGAATTCCCTGGTCGAA	68	1	0	36	36		36	36	a
AT2G26960	1-4	TGAAGAACTACCGGGACGAACAGA	TGTGTCGCTGCATTCATCGCAT	132	1	-0.24	29.66	29.42		29.66	29.42	a
AT2G27050	1-4	TGTGGAAGAGCGGAAACCAGAGAT	TGGCGACCTCCTCCTTTATGGGAA	98	1	0.4479	23.4418	23.8897		23.4418	23.8897	c
AT2G27070	1-4	TGAACCCGAAATACCCGATCCGAA	TCAGGGACAAGCTGTTCCAGAGTT	92	1	-0.0143	36	35.9857		36	35.9857	c
AT2G27220	1-4	TGGGTGAAATGGTGGAACAGAGAT	GCAGCTTGCTCAAACGATGAGATT	79	1	-0.1621	26.1302	25.9681		26.1302	25.9681	c
AT2G27300	1-4	TGGGACTTGCCAGAGGAATCGAAA	CGCGCAGAAGTAAAACCACTCGTT	60	1	-0.3131	28.2708	27.9577		28.2708	27.9577	c
AT2G27470	2,3	CGCCACGGCAAATGATTTTTGTA	TGCCTTAAACACATCATCAGCCTT	70	1	0.09	22.52	22.61		22.52	22.61	b
AT2G27630	1-4	TCTGACAGATGCGAAGAGGGAGTC	TCCGATGCGCCTTCGAGAACAT	92	1	-0.1556	29.0007	28.8451		29.0007	28.8451	c
AT2G27990	1-4	ACCTGGTTACGAGAGAGACCAGTT	TTCATCCGTACCCCACTGATTCTG	70	1	-0.0365	26.1265	26.09		26.1265	26.09	c
AT2G28160	1-4	TGGAGCAACACCTTCTCCTTTGT	CGGTATCAATCCTCCTGCTTCCAA	112	1	-0.21	28.89	28.68		28.89	28.68	a
AT2G28200	1-4	TGGAAGTGGAGGAGAAAGAGCTGT	TCAGTAGTCACCGGAGACGAAACC	69	1	0.3105	24.9293	25.2398		24.9293	25.2398	c
AT2G28290	2	GCCAACTGCATTCAGAGGAGCATT	GGCAACATCCGATCCAACATCTCA	82	1	0.01445	35.1283	35.1427		34.2565	35.8778	c
AT2G28290										36	34.4283	d
AT2G28290										36	34.3869	d
AT2G28340	1-4	GCATGTGCCAATTTTGCTTG	TACCACATCCCAGTTGCCAA	82	1	-1.92	32.1655	30.2455		32.1655	30.2455	c
AT2G28350	1-4	ACTAACCACGGACTAACCCGCTTA	TCTCCTTCAGGTAGCTTGGGACGA	69	1	-0.5529	23.4609	22.908		23.4609	22.908	c
AT2G28510	1-4	AAGGCGGTACTCTTCGTAACGTTC	AGGATCGTTTGTTTCGACGGCAAC	60	1	0.14035	22.7026	22.843		22.634	22.8235	c
AT2G28510										22.7712	22.8624	c
AT2G28530	2	GAGAAACATGCCTTGCTCCAATGC	TCTTGGGCACCAATCTCATGCAAA	60	1	-0.3324	23.0049	22.6725		23.0049	22.6725	c
AT2G28550	1-4	GCCGAGGGAAGAGCAACAGAAAAG	TCTGCCATCCCCAGTTACTCATCA	67	1	0.3829	29.1489	29.5318		29.1489	29.5318	c
AT2G28610	1-4	TCAGGGAACTGGAGTAGGAGAAGC	TCTTCAGCTCCACTTTTGGTGCAG	75	1	0.4463	28.955	29.4013		28.955	29.4013	c
AT2G28700	1-4	GATGAAGGCATGACACCACTT	TGCAAATGTCTTGCCCTTC	178	2	0.5	33.32	33.82		33.32	33.82	b
AT2G28810	1-4	TTAGGGTTTTGTGGGAAGTGGTGA	GGCCACAGTCTGCGAATCCAAATA	115	1	-0.10955	23.7165	23.6069		23.6758	23.5127	c
AT2G28810										23.7571	23.7011	c
AT2G29660	1-4	TTGGGCAGAGTGGGAACAAGAGTG	CAAGGAAGCACAGCCCTTGGATTA	88	1	-0.094	21.1403	21.0463		21.1403	21.0463	c
AT2G30250	1-4	AGCCTTGCAATGGAAACGTTCCT	TGCTTCTCAGCTCCTCACACAGTT	63	1	-0.11	28.11	28		28.11	28	b
AT2G30380	2	TGGCTGGGTCAACGTTTTGAACC	GATTTGGGCCGGAAGGGAATCTT	65	1	0.8765	34.0773	34.9538		34.0773	34.9538	c
AT2G30420	1-4	CGTCAGCAAGTGAGTAGCATCGAA	TGCCTTTCTTCCTACGACTCTTCC	135	1	-0.2713	26.192	25.9207		26.192	25.9207	c
AT2G30470	1-4	ACACCAGACGATGATGTGTCCTCA	ATGCTGGAGACATGCAGGGTTGTG	70	1	-0.2275	22.8019	22.5744		22.8019	22.5744	c
AT2G30590	1-4	GCCACTGCGCTAAGAAGAGGAAAC	GCCCTTGATGGGCTTCTGACCATA	131	1	-0.2665	23.1746	22.9081		23.1746	22.9081	c
AT2G30600	2	TGGACTTAGGCGAAGAACATCAGC	TCCCATCCATCGATCCCTGAAACT	108	1	0.3682	21.8148	22.183		21.8148	22.183	c
AT2G31180	1-4	TTGCCTAAGCTTTCATGCAGATTG	CGCAGGTTTACTTAGATGTGGGAA	132	1	2.18667	32.6233	34.81		31.61	36	a
AT2G31180										32.65	34.83	a
AT2G31180										33.61	33.6	a
AT2G31210	1-4	TCTCCCTTACTCGGGCTAGGAATG	CAGAACGTGAGCGAAGATGTCACT	79	1	1.39	32.33	33.72		32.33	33.72	a
AT2G31215	1,3,4	AACGAGAGGTTCAAGGCAGA	ATGCTTCACCTCCCTTTGTG	145	2	0.065	35.935	36		36	36	c
AT2G31215										35.87	36	d
AT2G31220	1-4	TGCTCCTGAATCTCCCACATCT	ACCTCATTCCAAATCCCACAAAGA	138	1	0.4175	27.7175	28.135		27.69	28.01	a
AT2G31220										27.5	28.19	b
AT2G31220										27.95	28.24	b
AT2G31220										27.73	28.1	a
AT2G31230	1-4	TCAAGGCCATAACCGGAGATCCT	TTTCCCGGTGGAAGTGGTTAGAGA	86	1	0.1855	28.7766	28.9621		28.7766	28.9621	c
AT2G31280	1,4	TCCATGTGGAGTTGTTCAGC	AGAAGGCATTTTTGGCAGAC	172	2	-0.7775	24.25	23.4725		24.71	23.21	c
AT2G31280										23.52	23.76	d
AT2G31280										24.06	23.71	d
AT2G31370	1-4	GCCCAGTTGACCCTCTTACAGAGA	TGTAACCGCAGCTTCAGCTCATTG	74	1	-0.3207	21.5787	21.258		21.5787	21.258	c
AT2G31380	2	ATGGGTCGCCTCATCGCAATCTCT	TCCCTGCGACATCTGCCTTGAGAA	91	1	-0.8009	22.8897	22.0888		22.8897	22.0888	c
AT2G32370	1-4	TTTCAATCTGTCGATTCCGCGCTA	TTCCAGCAAAGAAGGTTCTCGCAA	91	1	0	36	36		36	36	c
AT2G32460	1-4	GTAACTGAGAAGCCATACGAGCCC	TCATCATCGACCTTCACGCTAAGC	60	1	-0.97	33.12	32.15		33.12	32.15	a
AT2G33310	2,3	GCTAATGGACTCGCTGCACGAAAT	TAAACCGGCTGCTTTCGCTGTCTC	62	1	-0.0513	21.6125	21.5612		21.6125	21.5612	c
AT2G33480	1-4	TTCTGTAATACCGGAAACCGATGT	TTCACAATCACCTGGTAAATCCCA	64	1	0.2361	23.4801	23.7162		23.4801	23.7162	c
AT2G33500	1-4	GAGAGTTACCAGGGACAGGAAACA	GCGAGTGAATGGCAGCAGGAATA	61	1	-0.1635	22.1272	21.9637		22.1272	21.9637	c
AT2G33550	2,3	GCTTGTGTAGCAGATCAAGGTAGA	TTGTGATGTCGATCCACCTTCC	78	1	0.1028	25.9269	26.0297		25.9269	26.0297	c
AT2G33610	2	CGAGCTGCTGCTTCTGCAACATTT	TGGCTCAGGCTGCTTTTCTTTCAG	61	1	-0.3039	22.6934	22.3895		22.6934	22.3895	c
AT2G33710	1-4	TCACGCCTCTGTAGTTTCGTTG	TCTTCGTCGCTTACTCTTCAAGAA	61	1	1.8505	31.7472	33.5977		31.7472	33.5977	c
AT2G33720	2	GGACGAATGGTACGGTGTCTCAAC	GGGAGCCATATCCAAGACTGAAGC	100	1	0	36	36		36	36	c
AT2G33810	1-4	CTCCGCTTGGCTTCATCAAACTCA	TTTCTGCCAACAATGCAGCAGGTT	60	1	0.19	19.53	19.72		19.53	19.72	b
AT2G33860	1-4	GCTGCCTGAATTGGAGATGGAACC	TTGGTAAGGTGGGACGACATTGTG	96	1	-0.3266	27.8864	27.5598		27.8864	27.5598	c
AT2G33880	1-4	GGAGGATTCACCATCCCGGAGTTA	TCAGGATGTGAAGTGGAGAGGAGT	110	1	-1.0171	23.2207	22.2036		23.2207	22.2036	c
AT2G34140	1-4	CACTCCTCAACGAGCAAGCCATTT	TGTCGTGGTTGGTATGCTTGGAGA	78	1	0.44355	25.2061	25.6497		25.1705	25.7134	c
AT2G34140										25.2417	25.5859	c
AT2G34440	1-4	TGAGACGCTTACCCTCGATGAACT	GCCTGCAAGTGATTGACTTGACCT	93	1	0.29	26.95	27.24		26.95	27.24	b
AT2G34450	2,3	TGTAGACCTCCTTGCACCTTCACT	AGCGGAGGCTCTAGTCGGAACTTA	66	1	-0.1764	25.018	24.8416		25.018	24.8416	c
AT2G34710	1-4	TGGATCTCCCGGAGTTACAGCCTT	GCAACGTGTCACCACTGGTTTGAG	79	1	-0.1421	22.1031	21.961		22.1031	21.961	c
AT2G34720	1-4	ACTGCAATTGGACCCCAGGATAGG	GAAGCGTCTTTGCACAGCAAGC	60	1	-0.4807	22.263	21.7823		22.263	21.7823	c
AT2G34820	1-4	CCCTTCTTTGTGGTCTGCATCAGT	CAAGCCGCCGCTAAGTATGTCAA	77	1	0.38	28.79	29.17		28.79	29.17	a
AT2G34830	1-4	TCCACTGGACCGGCTGTTCATA	AGAGAAGGAAGAGCCAGGCAAAGA	74	1	-0.5761	29.8586	29.2825		29.8586	29.2825	c
AT2G34880	1-4	GTGCTGCTCAGAACAAAGAGGACA	GACAACGCCTACGAGGAGGTTCTA	60	1	0.197	32.316	32.513		32.316	32.513	c
AT2G35530	1-4	AATGCCTCCGGGTTCTTATCCCT	ACCATCAGTGCCGCCTGTAGTAT	97	1	-0.1841	22.1954	22.0113		22.1954	22.0113	c
AT2G35700	1-4	TCGCCATCTCCCACAGTTACGGAA	GCGTCGTCGGAGAGTGCTATCATA	62	1	-1.414	25.9511	24.5371		25.9511	24.5371	c
AT2G35940	1-4	TGCCTGCTCCTTCATTTCCTCCA	ACTCGTAGCCAGGTGTCGAACT	99	1	-0.0083	22.2594	22.2511		22.2594	22.2511	c
AT2G36010	1-4	GCACTTCCAAAGTTGTGCCATGAG	ACCAGGTTTCCAGAACCAGACTCT	65	1	0.125	23.5433	23.6683		23.5433	23.6683	c
AT2G36080	1,3,4	CCAAAGGCTGGAGCAGATAC	GCCCCTGCATGAGGATAATA	193	2	0.025	23.855	23.88		23.34	23.32	c
AT2G36080										24.37	24.44	d
AT2G36270	1-4	ATTGGCGGAGTTGGAGAGGAAGAG	TCGGTTGTGCCCTTGACTTCAAA	68	1	-0.7325	20.8815	20.149		20.8815	20.149	c
AT2G36450	1-4	TCCCTAGCAGCACCAAAAGCAGCA	TTTCCTCTTTGCCTGCCCCAACCT	91	1	-0.08	36	35.92		36	35.92	c
AT2G36480	2,3	AATTGGGTGCGGTCTCTGGGACAT	TTCAGCAGTCGGGACGGACAAAAG	60	1	0.0769	24.3019	24.3788		24.1725	24.0115	c
AT2G36480										24.4312	24.746	d
AT2G36610	1-4	TTCTCCATAGCCACTCTCTACCAT	TCAGGAAACCAAGACAACAGATGT	99	1	-2.0435	34.0271	31.9836		34.0271	31.9836	c
AT2G36890	1-4	TCCATTGGAAGCAGGTGGTCAGTA	TAAGTGGTGATGTGGAGGAGGAGC	135	1	-0.02	25.45	25.43		25.45	25.43	a
AT2G36930	1-4	ACTCTGCCATCGGAACTTCTCCAA	GCGCTGGTCGCTCTATCTTCTTCA	98	1	0.4314	19.1409	19.5723		19.1689	19.5301	c
AT2G36930										19.1129	19.6145	d
AT2G37060	1-4	GGCCATTTTGGCTTGATTGCCCA	AGAGGGTGACACAAAGGGATCAGC	77	1	-0.247	23.209	22.962		23.209	22.962	c
AT2G37260	1-4	TTGGCTCACACTCTTCCCATAGGA	TGCTTCAGGGGAATCGTCAACAAA	71	1	3.27	25.99	29.26		25.99	29.26	b
AT2G37430	1-4	GGCATGGATGGAATCATCGGAGAG	TTTTGGGACCGGACAGGCTTTAGG	99	1	-0.79325	30.7786	29.9854		30.2003	28.7983	c
AT2G37430										31.357	31.1725	d
AT2G37590	1-4	TGAGGACGAAGAACATGACCTCCA	GCAACAGGCTCCTCCGAGCAATTA	78	1	0.2	24.57	24.77		24.57	24.77	b
AT2G37630	1-4	TCCACTTGTTGCCGTGTTTCTCC	TGACAGAGGAAGAGCAGAGGCTTG	60	1	0.17	22.08	22.25		22.08	22.25	a
AT2G37740	1-4	CACCGAGAGATCAGTGGTGTTTCC	TGTGCCAAAAATCGGGCATAAAGC	61	1	0.1025	25.1778	25.2803		25.1457	25.0907	c
AT2G37740										25.11	25.45	b
AT2G37740										25.31	25.49	b
AT2G38090	1-4	TGGACAGAAGAAGAACACAGACAA	TGGTCACAAAGTTACGAGCTATGT	91	1	-0.7024	22.6436	21.9412		22.6436	21.9412	c
AT2G38250	1-4	TGCCTCCATTGTCTCACATCCCTT	TGAACAGTGCAAGTGCAAGTGGAA	67	1	-0.3398	28.5617	28.2219		28.5617	28.2219	c
AT2G38300	2,3	TTGCTCTTTCTTGACCTCCAAGCC	GATCTAAAGTCCCTCGACTCCGGT	90	1	0.1538	33.1872	33.341		33.1872	33.341	c
AT2G38340	1-4	TCCAACCAATAGCCTCCCGAACTT	TTTGGGTGGGGGAAGGAAGAAGGA	60	1	-0.5903	27.4151	26.8248		27.4151	26.8248	c
AT2G38470	1-4	AGCAAAGAGATGGAAAGGGGACAA	GCACTACGATTCTCGGCTCTCTCA	86	1	0.0104	21.8105	21.8209		21.8105	21.8209	c
AT2G38880	1-4	TAGCGAGGTACAGGGAGGGTGATA	CCGCCACCAGCATCTCTATTTGAT	76	1	-0.0825	21.4026	21.3201		21.4026	21.3201	c
AT2G38950	1-4	TCCAGAACTGGGAAGACAAGCAC	AGGTTGGAATCTGAACAGTACGGC	119	1	-0.2323	22.37	22.1377		22.37	22.1377	c
AT2G39250	1-4	TGGGTGGTTTCGACACAGCCTACA	GGAATCTGATAGCAGCTCGGTCGT	63	1	-0.8514	36	35.1486		36	35.1486	c
AT2G39880	1-4	GGGCCGAGGAACTGGAATCTAATC	TGCTCCTCCTCATCAGAGAAAGGT	128	1	-0.06	24.79	24.73		24.79	24.73	a
AT2G40200	1,3,4	TCCCCAATTCCGACAAGTTA	TGATCTTCGCAGCAAAAAGA	211	2	0.8675	26.425	27.2925		27.11	28.51	c
AT2G40200										25.46	26.33	d
AT2G40200										26.02	25.82	d
AT2G40210	1-4	AAGGTTTGGCTGGGTCAGT	TTGGCGAACACCATCATTAG	200	2	0.345	35.655	36		36	36	b
AT2G40210										35.31	36	b
AT2G40220	1-4	CCGGGCTGCCGTTTACCTATAC	AGGAGAGGTCTTAGGGTTTGAGTG	150	2	3.7709	30.2719	34.0428		30.2719	34.0428	c
AT2G40260	1-4	TTGGGTGGCCCAGATAGAGCAACA	TGGGCAATACTTAGCCCCTTGACG	74	1	-1.25	30.49	29.24		30.49	29.24	a
AT2G40340	1-4	TGTGGCTCGGTACTTTCTCCAGTT	CATATATAGCTTTGGCCGCCTCGT	72	1	0.3015	24.8415	25.143		24.8415	25.143	c
AT2G40350	1-4	AGTAACGCCCCAACTTAACCAATG	TGGTCAGATCTCTAACTTCTCGCA	75	1	-2.8681	36	33.1319		36	33.1319	c
AT2G40620	1-4	TGCGAGATGCACTGAACGAGCAAC	GTGAGACTTCTCCCGTGGCGAATT	72	1	-0.0749	22.8102	22.7353		22.8102	22.7353	c
AT2G40670	2	GCGCATTCTCTGCTGTTGTCACTT	CCGTAAACTCGTTGAGAGGTTGCT	65	1	0.0699	24.4439	24.5138		24.4439	24.5138	c
AT2G40740	1-4	TGGTTATCGTCGGGTGGCAGAT	CGGAGAAGGAAGGACGAAGGAGAA	89	1	-0.006	29.9667	29.9607		29.9667	29.9607	c
AT2G40750	1-4	TTCCTCCAAGCATATCTGTCTTCA	TGCTACACTAGAAAGACGAGATCA	77	1	0.5824	25.0329	25.6153		25.0329	25.6153	c
AT2G40950	1,3,4	TGGGAAGGACAGAGGAATTG	TAAACATGGGACCTGCAACA	168	2	0.255	22.055	22.31		22.29	22.34	c
AT2G40950										21.82	22.28	c
AT2G40970	1-4	GCCGATCAGTAGCCGAATCAGAGA	TTAGGAGAATGCAAGGCGGGAACG	78	1	0.39	25.38	25.77		25.38	25.77	a
AT2G41070	1-4	GGAGGCTAAAGGAGGTGGAGAAGA	AGAGAAGCAGAGTTTGTTCGCCG	88	1	-0.5542	24.9205	24.3663		24.9205	24.3663	c
AT2G41130	1-4	AGCAGTGTGGCTTTATCGGTCTTA	GGAGAAACGATGGCTCAAGACAGA	149	1	-0.03	23.63	23.6		23.63	23.6	a
AT2G41240	1,3,4	ATCCCGTGGTGATGAAGAAG	TTGCTCTTGCAGCTCTGGTA	179	2	-3.81	30.4125	26.6025		31.16	27.18	c
AT2G41240										29.33	26.1	d
AT2G41240										30	25.95	d
AT2G41310	2	TGCACTCTCTACATCGCCACAAAT	ACTTCTAAACGCCGCTGATTCCTT	130	1	-0.5287	22.5887	22.06		22.5887	22.06	c
AT2G41630	2	TTGCAACTATCAAGGATCGGGCT	TCTTGGCGACAAGCAATGTACAGA	121	1	-0.4428	21.7071	21.2643		21.7071	21.2643	c
AT2G41710	1-4	TTCAAAGCCGATGGGACGCATCAG	ACGATCATCACCTGCCCCGTAATG	86	1	0.222	21.4451	21.6671		21.4451	21.6671	c
AT2G41940	1-4	TGGACGAAACCAACGGACGAAGAG	TTTGGGAGGAGTACGGCGGATGAA	98	1	0.23245	24.0074	24.2399		23.8499	23.9148	c
AT2G41940										24.21	24.52	b
AT2G41940										24.12	24.61	b
AT2G42150	2,3	CCGACTCGAACGTCAGGAAACAAT	TACAAGCCTCCTTCGACTCGCTTC	96	1	-0.0978	27.0505	26.9527		27.0505	26.9527	c
AT2G42200	1-4	TGCAGCAGGTTTCATCAGCTTCCG	TGTGGCTTCCTTCGTCGCTCATTA	95	1	0	36	36		36	36	c
AT2G42300	1-4	TGGCAACTTGTCTGACTCCACG	GAACGCGAGAAGAAGGTCAAAAGC	69	1	-0.19	22.66	22.47		22.66	22.47	a
AT2G42380	1-4	GCGCTGTTGTCAACGTTAAGAAGC	AGCTCGAACTGTTATCGCCAAGAG	73	1	-0.9027	24.8759	23.9732		24.8759	23.9732	c
AT2G42410	1-4	TCAAACTCATCCCAAGCTCCAACC	TGTGAGATAAGCCGTGGGGATCTG	76	1	-0.05075	22.1617	22.111		21.9235	21.442	c
AT2G42410										22.31	22.78	b
AT2G42410										22.49	22.78	b
AT2G42660	1-4	CAGACAGAGCGACGCCGAAATT	AAGCTCCAAATCCAGGGCGAGAAG	135	1	-0.55	33.38	32.83		33.38	32.83	a
AT2G42830	1-4	TCCGATCCAAGAAGCACGAGATGT	TCGTTTTGCAGCTCGATTTCCCTT	76	1	-0.0243	21.2168	21.1925		21.2168	21.1925	e
AT2G43000	1-4	TCTCCAGCTCAACAAGCAGAGGTA	CCGGTTTTCGGTTTGGTGGTAAGA	100	1	0.5018	27.2661	27.7679		27.2661	27.7679	c
AT2G43010	1-4	GTTGTTGACTTTGCTGTCCCGC	CGACTCAGCCGATGGAGATGTT	60	1	-0.15	25.7	25.55		25.7	25.55	a
AT2G43060	1,4	TTCCTCCAATCCCTCTCAAA	CAAGAGGGCTCTGCTCCATA	153	2	0.9375	27.6825	28.62		26.85	27.97	c
AT2G43060										28.41	29.61	d
AT2G43060										29.22	28.94	d
AT2G43060										26.25	27.96	c
AT2G43140	1,3,4	TCAGTATAGCATGCCGCAAA	CTTCTTCAGCTTCCCGCTTA	172	2	-0.495	31.775	31.28		31.92	31.19	c
AT2G43140										31.63	31.37	d
AT2G43500	1-4	GGAGCAGGATGTGAGCAAAGCAAG	CCCAGAGAAGTGTTGTTGGAGAGC	97	1	0.25	23.96	24.21		23.96	24.21	b
AT2G44710	2	GCCACGGCTGGAGTAAATTGAAGA	GGCGACTTACCCAGAAGAGATGGA	63	1	-0.3416	22.5131	22.1715		22.5131	22.1715	c
AT2G44840	1-4	TAACGGCAAGTCGCTCCAGTTATC	TTCCGTAACCCGAGTTTCAGCAAC	60	1	-0.3233	25.8895	25.5662		25.8895	25.5662	c
AT2G44940	1-4	TGGCAAGATTCGGTCAACGATGTG	TCGGCTCGGCTTCAACTATTTCAG	64	1	-0.4725	22.9256	22.4531		22.9256	22.4531	c
AT2G44980	2	GCCCTGGAAGCTCTTTCCTCAAAA	TGTAATGGTTCCGCTCGTCAGTCT	71	1	-0.2739	25.6067	25.3328		25.6067	25.3328	c
AT2G45050	1-4	CGTCCACGAATTGCGAAAGCCATT	TCCACGACATTTGCGTTCCCAGTG	66	1	-0.2575	27.0878	26.8303		27.0878	26.8303	c
AT2G45100	2	GCTTGACATGCCACTCTGAACACT	TGCTGGACAGAGCCAAGCTTCT	61	1	-0.3985	24.5891	24.1906		24.5891	24.1906	c
AT2G45120	1-4	TTCGTTTAGATCGTCGCCGAGTTG	ACGTTGAAAGTGAAACCGAGTCGT	60	1	-0.4086	25.2302	24.8216		25.2302	24.8216	c
AT2G45190	1-4	TGGTACAGCAACCACATCGGACAG	GCCAAACCATCCTTGCGGTTAATG	78	1	0.0714	22.0874	22.1588		22.0874	22.1588	c
AT2G45650	1-4	ATGCCGCCGAGTTTGCCCATAA	AAGTTTGAAACGGAAGGCCATGCT	64	1	0.34	22.53	22.87		22.53	22.87	a
AT2G45660	1-4	TCGCCAGCTCCAATATGCAAGATA	TGCTGACTCGATCCTTAGTATGCC	66	1	-0.8427	25.2197	24.377		25.2197	24.377	e
AT2G46040	2,3	GCCTATATCCGAGCCATTCCCAGT	CTTGGCAGAAAGTCCAGAAGATGC	131	1	-0.0655	23.2035	23.138		23.2035	23.138	c
AT2G46130	1-4	GTTGTCTCCACAATGCTCGTCTC	TCAAGAACAGCTTGTATCCCAGGA	109	1	-1.37	34.4269	33.0569		34.4269	33.0569	c
AT2G46310	1-4	TGCGCTACTGATTCTTCCAGCGAT	ACGTTTCACCCTCGGAGCAACAGA	66	1	0.0565	23.2056	23.2621		23.2056	23.2621	c
AT2G46400	1-4	TGATTTCTGAACTTGCTTCACTGC	TAGAGCATATTACAGATGCACGCA	70	1	-0.4644	25.7954	25.331		25.7954	25.331	c
AT2G46410	1-4	TTGGCGACAGGTGGGAGTTGAT	GCAAAAACGACGCCGTGTTTCATA	97	1	1	25.12	26.12		25.12	26.12	a
AT2G46510	1-4	CAGGTCTCTGGGTTTGTTTCTCCG	TCGTGGCCGAGGAGATAATCTGAC	74	1	-0.07	21.63	21.56		21.63	21.56	a
AT2G46530	1-4	TTGAGGGGTGAAACCGGGGATTT	TCGAAATAACGGATGCGGGCATCG	85	1	-0.2864	24.0138	23.7274		24.0138	23.7274	c
AT2G46590	1-4	TGAAACAGGAGACGACGAGGAACC	TCATCAGCAGCAGCCTTCATCATC	61	1	-0.3957	22.1964	21.8007		22.2024	21.8562	c
AT2G46590										22.1903	21.7451	c
AT2G46680	1-4	GCCTCTTTTAGCCTCTGCAACTCA	ACTTGGCTTCTCAGTTCGAGTCCT	76	1	-0.6267	24.4644	23.8377		24.4644	23.8377	c
AT2G46810	1,3,4	GGGAGACCAAGCGTCAATAG	TACTCGCACGCAACTTGTTC	173	2	-0.105	22.9625	22.8575		23.22	23.41	c
AT2G46810										22.48	22.31	d
AT2G46810										22.93	22.3	d
AT2G46830	1-4	TCTGTGTCTGACGAGGGTCGAATT	ACTTTGCGGCAATACCTCTCTGG	66	1	0.42	24.61	25.03		24.61	25.03	a
AT2G46870	1-4	TGCACGGGAGAGCTAATCAGGAAC	TCTCGCCGCATTCCATATCAACTC	84	1	-0.3736	21.9864	21.6128		21.9864	21.6128	c
AT2G46970	1,3,4	TGAATCAGATGATGCGAAGA	TGGTAGTAGGTCCTGCAAAGC	151	2	0.12	23.035	23.155		22.88	22.73	c
AT2G46970										23.19	23.58	d
AT2G46990	2,3	CGCATCCATTCTCTGGGCTGAAGA	TCTCCAACCATCATCCAGTCACCT	99	1	-1.0935	26.0291	24.9356		26.0291	24.9356	c
AT2G47070	1-4	GGATTTGTTTTCCTCCGACGTTTA	TTTGTCAGCAATGTAGTAGGTTCC	109	1	-0.6074	20.9125	20.3051		20.9125	20.3051	c
AT2G47190	1-4	GGCAATAGGTGGTCGAAGATTGCG	GTGTTTGGCTTGCTTTTGGACTCG	99	1	-0.07	22.4	22.33		22.4	22.33	a
AT2G47210	2,3	AATGCCAGACACTCCAAAGGATCG	GGACCCTTGCGTTTTTGTTCCTTC	96	1	-0.1	21.68	21.58		21.68	21.58	a
AT2G47270	1,4	AGGAATCAATTTGGGTTTTGA	TGTTTTGGTGTTGGGAACAA	164	2	0.905	26.0425	26.9475		25.63	26.97	c
AT2G47270										27.83	27.32	d
AT2G47270										25.08	26.53	d
AT2G47460	1-4	TCTCTCCCCAAAAATGCCGGATTA	TGTTTCCACGCTTGAGGTCTGAT	94	1	0.3	24.39	24.69		24.39	24.69	a
AT2G47520	1-4	GCGTAAACCCGTCTCAGTGAGTGA	TGGCCTCTGCCTTATCCCTCTGTA	82	1	-0.73	29.37	28.64		29.37	28.64	b
AT2G47620	2	CACTTATGAAACAGGTCGCTGCCA	GGCTTCATCACAAAGAGCTGCAAG	98	1	-0.4596	23.1368	22.6772		23.1368	22.6772	c
AT2G47810	1-4	ACCACCACCACTAACCCATCATGT	TTACAACTTCGGGAGCAGCTCATC	63	1	-0.5346	28.2851	27.7505		28.2851	27.7505	c
AT2G47890	1-4	TGCCTAAGAATCGTCACGCCACCT	TAGTCCACGGAGCTGTCGGATCAT	68	1	-0.3698	24.8079	24.4381		24.8079	24.4381	c
AT2G47900	1-4	GAAACCTCTTGGCAGCAAGAAGGA	TCGGGTTAAACCAAGCAGCTTCAA	63	1	-0.0575	22.2858	22.2283		22.2858	22.2283	c
AT3G01030	1-4	TGGTCATCAGACGTTCCATAGAATGAG	AAGCATGTACTGACCTAAACAGCC	160	2	3.8059	32.1941	36		32.1941	36	c
AT3G01080	1-4	AAAGCCGGTATGAGCTGACGACT	ACTCATCTTCTCACCTCGCCCAT	60	1	0.6285	31.1147	31.7432		31.1147	31.7432	c
AT3G01140	1-4	GGTCTCCGTTTCCTTGGTTTGGTT	GCAGCTCCTCAACAACATTGCTTC	76	1	-0.03	23	22.97		23	22.97	a
AT3G01220	1-4	GAGCTAGGTGGAAGACTAGACAGC	AAGCCATTACCTCAGCAAGGAGTT	129	1	-0.6718	29.7814	29.1096		29.7814	29.1096	c
AT3G01330	1-4	TGGGGTTCTCGTCTCCAATTTCCT	AGCCCAATGAGATCCACATCGTCT	63	1	-0.318	24.1753	23.8573		24.1753	23.8573	c
AT3G01460	1-4	TGCTGAGGAGAGAATCTTGCTGCT	GCACACTGCTCAAGGTGTTGATGG	87	1	-0.6016	23.1044	22.5028		23.1044	22.5028	c
AT3G01470	1-4	TCCGAGGTTACTTCCCTGACCGAA	GGCACTTGACCAGGTGGTTCATTA	74	1	0.9984	23.0105	24.0089		23.0105	24.0089	e
AT3G01530	1-4	TATGTTCCCTCGCCGCACATCT	TCGCCAAAGCCTCTGGTCTAAAAC	92	1	0.35	21.92	22.27		21.92	22.27	a
AT3G01600	2,3	CCCTCAAAACCTTCCTGGTGCAAA	TTCTGCGTTTCCTCTGTCCTGTTC	98	1	-0.4129	28.1542	27.7413		28.1542	27.7413	c
AT3G01970	1-4	GTATGTCGTCACCACCACTCCTT	GAACAATCCATTCCCCAGGAGCTA	109	1	0.5099	27.979	28.4889		27.979	28.4889	c
AT3G02310	1-4	GACAAAGCTCTGTTGGCATCAAGC	TGAAGCAAGTTCGCTGCATCAAGA	100	1	-0.2459	21.2942	21.0483		21.2942	21.0483	e
AT3G02380	1-4	AGCTGTTGCACCACCTGAGTAGGA	GCGCATCCGTTTCATCAATGGACA	136	1	-0.3289	23.5793	23.2504		23.5793	23.2504	c
AT3G02830	1-4	TTGGTTGAGGCTGAGGGTGGTT	CGCTCGAATGAGGTTGATTGTGCT	94	1	-0.3014	21.1201	20.8187		21.1201	20.8187	c
AT3G02940	1-4	ATGGTCGGTTCTTGGCCTATG	CTTGGGAACAAGTGGTCGTCT	144	1	0.61	26.28	26.89		26.28	26.89	a
AT3G02990	1-4	TCCAGCTTCGTCAGACAGCTCAA	TTTGGCCTCTTAAAAAGCCCTCGT	94	1	0.2827	24.975	25.2577		24.975	25.2577	c
AT3G03200	1-4	TGGGACTTACCAGACCAAGAATGG	TCCAACTAACTCGGCGGTCTTTAC	133	1	0.1866	28.0857	28.2723		27.7532	27.122	c
AT3G03200										27.8327	28.3042	d
AT3G03200										28.9241	29.3587	c
AT3G03260	1-4	TCGACACTCGTCAACAGTGGGACA	TTTCACTTGACCCGGTGACAATGC	84	1	1.853	32.1103	33.9633		31.4138	34.8025	c
AT3G03260										32.8068	33.1241	d
AT3G03660	1-4	GCTAGAAGTGTTGGTGGTTGCGT	TTCAAAACCGGCGGTCAAGGT	89	1	-1.0356	32.5159	31.4803		32.5159	31.4803	c
AT3G04030	1-4	GCATTGGACCACAGCCAAACAAGA	AGCTCAAGTTGCTCATGAAGCCTT	94	1	-0.4387	26.572	26.1333		26.572	26.1333	c
AT3G04070	1-4	ACCAGCTAAGGCTCCATTTGGGGA	GCTCTGTTTGGTCTTGCTCCGTTT	90	1	-3.0784	30.0561	26.9777		30.0561	26.9777	e
AT3G04100	1-4	GAAGGCTCCACGACCTCGTAAAAA	AGATCCATCGCAAGCTCCTCTTCG	61	1	-1.32	35.38	34.06		35.38	34.06	b
AT3G04280	2	CGGCGAAGCATCTTTCGACCTTAT	TCGAAACTCCATCCCTCTCAGGCA	65	1	1.1656	29.0413	30.2069		29.0413	30.2069	c
AT3G04420	1-4	GAGGTGAGCCAAGCTCTGATAACC	ATTTTTGCCCTCCAGCCCCAGT	97	1	-0.3973	29.6306	29.2333		29.6306	29.2333	c
AT3G04430	2,3	TTTACCTGGGCTGGCGAAGATAGA	TCCACCGGCGATATGAAGTACCAA	60	1	-5.2623	36	30.7377		36	30.7377	c
AT3G04450	1-4	TGGTAGTGAACGAGCCACCCCTAA	CGGTCAACCCAGGGCTATTGATGA	62	1	0.3102	25.6506	25.9608		25.6506	25.9608	c
AT3G04580	2	TTGTGGCGGTTCGGAAGAGTTTGG	TTCAATCCGTGAAGCATCGGCATC	66	1	-0.3861	24.216	23.8299		24.216	23.8299	c
AT3G04670	1-4	TTCACCGCATCCACGGGGATACTA	TTCCTTGCTGGACAACCTCTCACA	60	1	0.1253	22.0175	22.1428		22.0175	22.1428	c
AT3G04730	2,3	CGGACATGACGTTCTTGCGGAAAG	AAACCACCAGCCAAGGCACAA	70	1	-0.2521	20.4636	20.2115		20.4636	20.2115	c
AT3G04850	1-4	TGAGCAATGTGCGGGAGATTCTGA	TTGAAGCATCGCCATGATCACCAT	80	1	-0.5169	25.0295	24.5126		25.0295	24.5126	c
AT3G05690	1-4	TGAGTAGTAGATGCCGCAAGCCAT	AGTGTTCAAGAATCTCCCACCGGA	95	1	-1.148	26.7968	25.6488		26.7968	25.6488	c
AT3G05760	1,2,4	TGGGCAAGACACAGGTCGTTACAC	CGACAGAAATAACCAGCCTGCTGA	64	1	-0.0108	21.5784	21.5676		21.5784	21.5676	c
AT3G05800	1,4	CCCCTTTCGCCGGAGATTGCA	CCCTTGATCGACGTAGAGCCT	77	2	0.58	26.09	26.67		26.09	26.67	a
AT3G05860	1-4	TTGAACCTGGAGAATCTTCG	GATTTGGTCGCTGGATTG	90	2	-1.66	36	34.34		36	34.34	b
AT3G06120	1-4	CGATGATCGAAGCTTGATCTCCCC	TCGAAGAAGGCAAATGAACGAGCA	92	1	-0.23	24.44	24.21		24.44	24.21	a
AT3G06380	1-4	GCGTTTGTCGTAGCTGGAGGATT	GGACCAGACTGCTTGAGGGAGATA	100	1	0.0843	22.4679	22.5522		22.4679	22.5522	c
AT3G06410	2,3	ATGTCCCATCCTCTCCGGTAAAGC	CACGAGATCGTGGAGCGGTTATT	71	1	-0.17055	22.4924	22.3218		22.3783	22.0541	c
AT3G06410										22.6065	22.5896	d
AT3G06490	1-4	TCATTCCCGTTGGGGAAATAGATG	TTCTTGATCTCGTTGTCCGTTCT	75	1	-0.41	27.47	27.06		27.47	27.06	a
AT3G06590	1,2,4	TGACTACGGTGGTTAGTAGCAGCA	CTCAACACCGACACTCTCCGTTT	61	1	0.3	22.04	22.34		22.04	22.34	a
AT3G06740	1-4	GCATGCGTTACAAAGCGACTT	TGGTACCAGCAAAACCCCTCT	67	1	0.271	35.218	35.489		35.218	35.489	c
AT3G07340	1-4	GTCCCTGGATGCAACAAGGTT	GCCTGGTGTTCACTGACGATAA	124	1	0.45	25.9	26.35		25.9	26.35	a
AT3G07650	1-4	GAATCATTACTGCCTGCTGGCTGC	TAAGCACCAAACAGCTCCAGAGGG	60	1	0.4473	22.0578	22.5051		22.0578	22.5051	c
AT3G08500	1-4	CGCTTCTTCAATGTCGAGTTCCA	CCATTCTTGGTAACAGGTGGTCTC	97	1	-0.03	27.76	27.73		27.76	27.73	a
AT3G09230	1-4	AGCCTGATCCTCTACCTCAGTAAA	TCTTCGTTGGTGTAATCAGCTCAA	70	1	0.04	28.65	28.69		25.73	25.45	a
AT3G09230										31.57	31.93	a
AT3G09290	1-4	GCGTTGATGATTCCCTGAACCAGT	TCGAGAAGCCCCTTATGCAGAAAC	66	1	-1.6706	34.9328	33.2622		34.9328	33.2622	c
AT3G09360	2	GCTTTTAAAGCTTCACTAGCCGCC	TCTTGAGGAGCAAGCTGCTAAGGA	60	1	-0.5589	24.854	24.2951		24.854	24.2951	c
AT3G09370	1-4	GACCATTTCGCAGGCCCGTATT	AAGGGACCTTGGACACATGAGGA	74	1	0.57	23.29	23.86		23.29	23.86	a
AT3G09600	1-4	GCACATGAGCTAATGTCCCGTTTT	GCACTTCAACTGTTTGATCGTGAC	133	1	-1.1371	24.301	23.1639		24.301	23.1639	c
AT3G10000	1-4	TCCCAAAATCCCCTTTCCTTGAAC	CGACCGGATTTGCCTTCTTTTGTT	115	1	0	36	36		36	36	c
AT3G10000										36	36	d
AT3G10000										36	36	d
AT3G10040	2,3	TTCCGATTCCGAGTCAGCAGCAGA	TCTCCGCAATTCTCGCCATTTTCC	72	1	-0.21	22.84	22.63		22.84	22.63	b
AT3G10330	2	CAAGCAGCCAAAAGAGCATCCTGA	CCATCAAGGACCGAGCGAATGAGA	91	1	-0.4201	22.4281	22.008		22.4281	22.008	c
AT3G10470	1-4	AGCCTGAATTGGACCCTCCGACAT	TTCCGGCTACTGCAAACACGGCTT	77	1	-0.7097	29.7084	28.9987		29.7084	28.9987	c
AT3G10480	1-4	TGGAAACAACCAGATGGACCAGGA	GAGTAGCATCTCTCGGTAGCTCGT	83	1	-0.4921	22.6215	22.1294		22.6215	22.1294	c
AT3G10490	1-4	ACGGAAACCTGGTGCAAGATGC	TTCCCACTTGGTGGCCCAATGT	76	1	-0.4154	21.7249	21.3095		21.7249	21.3095	c
AT3G10500	1-4	CCAGACAAGTCGAGGCTGAAAAGT	AGTCGCACGATTCGTCTTTGATCC	99	1	-0.5268	24.6682	24.1414		24.6682	24.1414	c
AT3G10760	1-4	TCACGGAAACGGAAACTCAAACCA	GGAAGCTGAAGCTGAGACGGTGTA	84	1	0	23.48	23.48		23.48	23.48	a
AT3G10800	1-4	TGCTGGAGACTGATGACGGGACTA	GGCTCAGGGCCACTAATGGATTAC	94	1	-0.3554	22.0731	21.7177		22.0731	21.7177	c
AT3G11020	1-4	TCGAGATGAAGCGGATGCAAATCA	TGAATGAACCTGGTCCCCATCAGA	82	1	-0.0084	25.1576	25.1492		25.1576	25.1492	c
AT3G11200	1-4	CCCGTCTTAATCGCAATGAGAGGA	AGTGCCATTTCTGGATTTGCTTCC	143	1	-0.192	19.1906	18.9986		19.1906	18.9986	c
AT3G11260	1-4	GGCAGAAACGTCGTAAAATCTCCA	TCCTCTTGACAATCTTCTTCGCTT	100	1	0.0101	28.9404	28.9505		28.9404	28.9505	c
AT3G11440	1-4	AGCTGATGAAAAACCACCTGCACT	TTGGGTCGCTCCGAGATTACAAGT	60	1	0.23	26.43	26.66		26.43	26.66	a
AT3G11580	1-4	TTGAGACACAACGGAGACAGCG	GGATGGAGCAGACTCTTCATTGGC	78	1	-0.5741	33.5931	33.019		34.3479	34.5783	c
AT3G11580										34.1918	32.3135	d
AT3G11580										31.4847	30.6058	d
AT3G12130	2,3	TGGTCCCATATTTGTCATCTGCGA	TCAGTACTTCTGGCTGTCCTTTCG	98	1	-0.3786	21.2791	20.9005		21.2791	20.9005	c
AT3G12250	1-4	TTCAGGGCAGATCTCAGCTCGTTC	TGGCAATGGGGCTTTGGCATTT	90	1	-0.2063	23.4693	23.263		23.4693	23.263	c
AT3G12680	2,3	GGGGAATGAATGCAGTCCTCTCAG	CAAAACGGGAAGCTGCAAGTATGG	71	1	-0.1042	22.7052	22.601		22.7052	22.601	c
AT3G12720	1-4	TCTGCAACCCGGCAAGCTTT	TGGTCTCCAGAGGAAGACGAGAAG	94	1	0.05	31.02	31.07		31.02	31.07	a
AT3G12730	1-4	ACGAGATGCAAATGGAGGTGCAA	GCCGCTATCCTTTGATTCACCTGT	79	1	0.37	24.06	24.43		24.06	24.43	a
AT3G12820	1-4	CGCTGGATTGATGAGATGCGGAA	TGAAGTTGCCTCGTTTGAGACCTG	83	1	0.5	28.43	28.93		28.43	28.93	a
AT3G13040	1-4	CTGACGAGAAGAAGAAAGGGGCCA	CTTCCATCTGCATACGCAGTGCTT	60	1	-0.4159	24.5058	24.0899		24.5058	24.0899	c
AT3G13350	1-4	CGATGCACTTGTTATCGTTGTCGG	GGGTGGTGAAGGATCGGAAATGGA	74	1	-0.0613	22.4842	22.4229		22.4842	22.4229	c
AT3G13445	2	TTCGCCTCAGGGAAAATGGTCTGT	AGCCATCTTCGAAAAGTCCTCGCT	60	1	-0.0859	22.046	21.9601		22.046	21.9601	c
AT3G13540	1-4	GACGAGGAAGATCTCATCCTCCGT	GATCAATGACCACCTGTTGCCGA	60	1	1.52	25.78	27.3		25.78	27.3	a
AT3G13810	1-4	CCAGGGAATCCAGACCCAGAATCA	ACACACGAATCTGTTTGTTGCCAT	78	1	-0.0256	21.4947	21.4691		21.4484	21.3028	c
AT3G13810										21.541	21.6354	d
AT3G13890	1-4	TGATGGTGAGACATGAGCTTCTTT	CACAGCATTCTTGGTAACAGATGG	119	1	0.08	27.28	27.36		27.28	27.36	a
AT3G13960	1,3,4	CCACAAAGACTTCAGGTACTTTCA	GTGGTGGTACGGATCATTCA	157	2	-0.38	24.37	23.99		24.41	23.93	c
AT3G13960										24.33	24.05	c
AT3G14230	1-4	TCGTCTCCACTGTAGGTTCAGCAT	TTTCTCAGCTTGCTCAGCGGACTC	65	1	0.0987	20.5957	20.6944		20.5957	20.6944	c
AT3G15170	1-4	TCCTCCTCCGCTAAGGATGAATGG	TCGTCTCTCTACTAACTACGCCGC	73	1	-0.9068	28.9807	28.0739		28.9807	28.0739	c
AT3G15210	1-4	GCGATCTAAACGCCGATGTCACAG	TTTTGGACCTGATGGGGATCGGTA	72	1	-0.1362	21.5538	21.4176		21.5538	21.4176	c
AT3G15270	1-4	GGTAGCTCATGAAACCTGCTGCAT	AAGGCATCTGCTGCGACTGTT	74	1	2.0371	27.5722	29.6093		32.1431	35.6073	c
AT3G15270										23.0012	23.6112	d
AT3G15320	2	TTTGGCTGCCTTCACACCAGGA	TGCAAGTTCCCAACCAATCCATGT	73	1	0.66	30.22	30.88		30.22	30.88	a
AT3G15500	1-4	CGTCGAAATGGAAGCACCAAGC	GCTGTATTCACGACCACTCGTCAT	117	1	0.7871	26.3132	27.1003		26.3132	27.1003	c
AT3G15510	1-4	TCCCGCTAAAGCATCGTTTGGAGA	AAGTCGCCGCTCTGTTTGGTCTTG	98	1	0.3027	28.7528	29.0555		28.7528	29.0555	c
AT3G15540	2,3	TCGGTGTGGCCTTGAAAGATGG	TGCATGACTCTAGAAACATCCCCC	117	1	-0.6541	24.6658	24.0117		24.6658	24.0117	c
AT3G16160	1-4	GGACTGCTTGCATCGACATCCTTT	TCGCAGAGAGCATTCAGAAGCAAA	88	1	-0.6219	27.6715	27.0496		27.6715	27.0496	c
AT3G16280	1-4	GTCATCATCGCCGCATGATATCCA	CCGGAGCCTCATCCTTCTCTAACA	92	1	-0.41675	24.4359	24.0191		24.1346	23.8505	c
AT3G16280										24.7372	24.1878	d
AT3G16350	1-4	TGGTAACCGATTCATCGCCAACAC	TCCTTGCTTGGAGAGGAACCGTT	64	1	-0.05	26.23	26.18		26.23	26.18	a
AT3G16500	2,3	CAGAAAAGAACTGCTCCTGGTCCA	TTGAAGAGCTTGTGCTCGCTAGA	85	1	0.0876	22.1722	22.2598		22.1722	22.2598	c
AT3G16770	1-4	CAAACTCCATCCCACCAACCAAGT	TCTGTTGCCTGCTCCTTCTTCACT	66	1	-0.227	22.1816	21.9546		22.1816	21.9546	c
AT3G16855	2	GCTCTGTTGCATTTCGTTACTTCG	GTTGACGATGACCCAACTTGTCTC	83	1	-0.127	22.8816	22.7546		22.8816	22.7546	c
AT3G16857	1-4	TTGAAGAAACCGCGTGTCGTCT	CCTTCTCAACGCCGAGCTGATTAA	82	1	-0.0951	22.7116	22.6165		22.7116	22.6165	c
AT3G16870	1-4	ACAATGACTTTGGTCCGGCAG	GACTTGCGTTGATTGCGGAA	71	1	-0.0353	22.6233	22.588		22.6233	22.588	c
AT3G17100	1,4	GCCATCATCGGTTGAGAAAT	CCACGTGGAATCGAAGAAGA	162	2	1.5	21.205	22.705		20.91	23.75	c
AT3G17100										21.92	21.52	d
AT3G17100										21.08	21.8	d
AT3G17600	2,3	TCCGACCATCATCCAATCTCCATC	TGCGGTAATCGAGATCGAAAACAT	72	1	-0.3911	25.7229	25.3318		25.7229	25.3318	c
AT3G17730	1-4	AACCCGTTCGGATACTTCCGGTCA	TGGGACCTCGCAGAGAAGTCGTTT	89	1	-0.1704	26.2741	26.1037		26.2741	26.1037	c
AT3G18010	1-4	GCGACACGCAACCAGAGAAACCTT	AACGAGCATTGTGCTCCACCCGTA	81	1	-0.1064	24.5744	24.468		24.5744	24.468	c
AT3G18100	1-4	TGAAGAAGAAACGCAAAGCCAAGC	CCGTCTCTTTGGTTGTCTCTCTGC	62	1	-0.06	24.66	24.6		24.66	24.6	a
AT3G18290	1,4	AAAGTGGTGAACTATTTAAGCCAGGG	TTTGCTGAGCCGCAATCCATC	168	2	-0.3803	22.1832	21.8029		22.1832	21.8029	c
AT3G18400	1-4	CCCCACGAATAAGGAGGAATGGGT	TTCTTGTGCTTTCTTTGCTGCCG	73	1	-0.7917	34.9957	34.204		34.9957	34.204	c
AT3G18650	1-4	GTTTGACAATTACTCTGTGGAGCA	ATCGTATTAGCCATCATCAGTTCTT	165	2	-2.9979	36	33.0021		36	33.0021	e
AT3G19290	1-4	TGAGCTGAAAGAAACGTCGAAGC	TCCGGTTAATGTCCTTCTCAAGCA	70	1	-0.1657	22.2266	22.0609		22.2266	22.0609	c
AT3G19510	1-4	GGCTGGAAAGGTTCAAGCCTGGAA	TGTGGCTCGTTCAAGCTCTTTCTC	60	1	-0.1532	24.362	24.2088		24.362	24.2088	c
AT3G19580	1-4	GGAGGCAGCAATCGGATGTTTTTC	TCTCAACAACCGCCGATGATTCAA	77	1	-0.3734	24.9952	24.6218		24.9952	24.6218	c
AT3G19860	1-4	CGTTTTTCTCCTGTGTCAACTCGC	GACCCAAGAATGACAAAGCCACGA	138	1	0.22	22.54	22.76		22.54	22.76	a
AT3G20310	1-4	CCGCCGTATAACCGATGGTCCATA	TCTCCAACCTCTCACCTACCTCCA	99	1	-0.2132	21.0765	20.8633		21.0765	20.8633	c
AT3G20750	1-4	ATCAGGGAACCAACGTCGTGGA	CCAAAAGACCCCGACGGTGGTTTA	60	1	0	36	36		36	36	c
AT3G20750										36	36	d
AT3G20770	1-4	ACGTCTCTGAGGAGGATCACAGTG	TTGCAAGAGCTTCAAGACACGACT	78	1	-0.361	20.8912	20.5302		20.8912	20.5302	c
AT3G20840	1-4	CCGGTTGATCTCGAAGTTGGTCAC	AGCACTGAGGAAGAAGCAGCAGA	90	1	-2.8274	36	33.1726		36	33.1726	c
AT3G20880	1-4	TCTCAGCGACTCCGGTCCTTTT	GGTCCAACACAGTTCTCTTGTCCT	117	1	-3.0832	36	32.9168		36	32.9168	c
AT3G20910	1-4	TTCTTGAATGAGGCATCCCACCA	CAGTTGGATGGGCATCCTCAAATC	117	1	-0.2305	23.114	22.8835		23.114	22.8835	c
AT3G21150	1,2,4	TGTGTCTCAAGCTCCGAGCTATCG	TTTCCCTCCCTCGCGCTCTGTTTA	64	1	-1.0138	29.146	28.1322		29.146	28.1322	c
AT3G21270	1-4	TTGGAGGAGGAGGGATCATGCTTG	TCAAACCCAAACCCATACCCGGAT	66	1	-0.3483	22.0187	21.6704		22.0187	21.6704	c
AT3G21330	1-4	TTGCAGCGAGACAGAGAAGGGAGA	TCGTCCCACCTGGAACCAATGT	75	1	-1.24	29.31	28.07		29.31	28.07	a
AT3G21880	1-4	TTTTCCTCGTGTCAGCTCTTGCTT	GCGCTCTTTTGGGAAACAGATTCG	62	1	-0.5996	29.2626	28.663		29.2626	28.663	c
AT3G21890	1,2,4	CGTCGTCACCGACGGTAAAACAAC	GCGTGCTATGCACTTCTTGTCAGA	89	1	-0.5954	32.4775	31.8821		32.4775	31.8821	c
AT3G22100	1,4	CGACCACAACCTCGACTTTT	GAAGGTGGAGAAACGGTGTG	167	2	-0.3	27.38	27.08		27.18	27.16	c
AT3G22100										27.05	26.33	d
AT3G22100										28.11	27.67	d
AT3G22760	1-4	CCATTTAGACAACCACTGGCGCAA	TGGAGGTAGCAGTCTGTTGTTGGA	60	1	-0.2581	23.6611	23.403		23.6611	23.403	c
AT3G22780	1-4	GGCTGTGCTTCCTACAAACGAGT	TCTTCCGTTTCCCTGGCATCTCA	95	1	-0.2528	21.0575	20.8047		21.0575	20.8047	c
AT3G22830	1-4	TCCGCCAGCTCAACACATATGG	TTTGCCCTCTAAGAAACCCTTCGT	84	1	-0.5144	29.3466	28.8322		29.3466	28.8322	c
AT3G23030	2,3	ACCTCCTACCAAAACTCAAATCGT	GCTCGGGGTAGTTTTTGTATGTCT	149	1	-0.2548	21.5231	21.2683		21.5231	21.2683	c
AT3G23050	2,3	GCCATCCCACCACTTGTGCTTTAG	TCTGCTGTTCCCAAGGAGAAGACT	76	1	-0.6109	18.9149	18.304		18.9149	18.304	c
AT3G23130	1-4	TGGCAAACTCTCCTCCTCCTCATC	AGGAACGGATCAAACCTGCCCTAT	99	1	-0.1633	22.4304	22.2671		22.2789	21.7368	c
AT3G23130										22.75	23.08	b
AT3G23130										22.9	23.03	b
AT3G23130										22.1874	22.0096	d
AT3G23140	1-4	TCCCTCCTCCTCCACAAACTTCAC	TGGCTGAGACCCTTGGTGTAGGTA	82	1	-1.1207	24.7931	23.6724		25.1011	23.3197	c
AT3G23140										24.41	24.06	b
AT3G23140										24.56	23.99	b
AT3G23150	2	AGTGGTGCAGTTGATTCATGGGAA	CGAAACCGAAGGAGCAACGACAT	87	1	1.431	24.0728	25.5038		24.0728	25.5038	e
AT3G23210	1-4	GGAGTCCTGCCAGGCTCTAAAACA	GGGAAGAGGAGACGAACTGGATCA	128	1	0.12	24.79	24.91		24.79	24.91	a
AT3G23220	1-4	GGGACGTTTAACACAGCGGAAGAC	CTCATGCCGAAAGCTGCTCTATCA	62	1	-0.0784	33.6743	33.5959		33.6743	33.5959	c
AT3G23230	1-4	GGAGCAGCAACAACCAATCACAAG	TTCTTCGAACTCCCCGGAAACGA	60	1	-3.4519	36	32.5481		36	32.5481	c
AT3G23240	1-4	TCAGAAGACCCCAAAAGCTCCTCA	TTGATCACCGCTCCGTGAAGTTAG	88	1	-1.0265	30.4846	29.4581		30.4846	29.4581	c
AT3G23250	1-4	TCCATGCTGTGAGAAGATGGGGT	AAAGACCAGCTTGCTTAGGGAGGG	128	1	1.22	29.61	30.83		29.61	30.83	a
AT3G23690	1-4	TGCTCTGAGCAAGCCATTGCGT	CACAGAGATGATTCAACCGGGGGA	66	1	0.14	22.1	22.24		22.1	22.24	a
AT3G24050	1-4	CTGGATTACGGCCAACAGACT	CTTCAACCACTCCAAGGTCGT	63	1	0.1428	23.3074	23.4502		23.3074	23.4502	c
AT3G24120	1-4	AAGATGGGGAGAGTCAGGACACAG	TGACTTGGTAACCCTCGTTCTGCT	87	1	0.0153	22.2349	22.2502		22.2349	22.2502	c
AT3G24140	1-4	TCCCCTTTGAACGTAGGAGCCA	GGTCGAAAGAAACCGTAGGAAGCA	85	1	-0.1	23.99	23.89		23.99	23.89	a
AT3G24310	1-4	TGCTAAGTGGGGCAATAGGTGGT	GGTTCTTTGTCTTCTCCGCACTGT	140	1	0.59	29.31	29.9		29.31	29.9	a
AT3G24520	1-4	TCTCGCAACGAATCTTACCTGCTT	ACCCATAGGTGTTGAGTTGACGAA	78	1	0.0088	26.7599	26.7687		26.7599	26.7687	c
AT3G24650	1-4	GGCAGGGATGGAAACCAGAAAAGA	GGCAAAACGATCCTTCCGAGGTTA	94	1	0	36	36		36	36	c
AT3G24860	2,3	GAAACAACCACCCTCTCCTCCTCA	CGGAGGTTGATGCGGCTAAAGCTA	89	1	-0.2414	22.6419	22.4005		22.6419	22.4005	c
AT3G24870	2	GCTTACAGAAGCAAGCCTCTTTTA	TCTTCAAGCTGGTAATAGCCTCCA	62	1	0	36	36		36	36	a
AT3G25710	1-4	CCAAAACGGACAAAGCTTCTTTGC	TCTACGGTCAGATCATCGCACTC	124	1	-0.25	24.41	24.16		24.41	24.16	a
AT3G25730	1-4	AGTAAACTCGCCGGAGACGATGAC	TGCCATGAGTAGCGTAGACGAGAG	81	1	0.5591	28.0572	28.6163		28.0572	28.6163	c
AT3G25790	1-4	CAGGATCGCTCACAAGAAAAG	GAGGGCCACCAAGTTGTTTA	220	2	2.6325	33.3675	36		31.01	36	c
AT3G25790										36	36	d
AT3G25790										34.47	36	d
AT3G25790										36	36	d
AT3G25790										31.48	36	c
AT3G25890	1-4	TCAATGCTTGACCCTGAGGCTGAG	CCACTTCTGCTGCTTCCTCTGTTT	73	1	0.1329	22.9255	23.0584		22.9255	23.0584	c
AT3G25990	1-4	TGTGATGGGATCAGCAGCAATGGG	TTGAAGCTAATGGCAGGCCAACGC	89	1	0.0388	25.5182	25.557		25.5182	25.557	c
AT3G26744	1,3,4	GCCAGCAAGCTAGAGTTGAG	CCAAGGCAAACCCATTAAAA	168	2	-0.32	19.98	19.66		19.83	19.79	c
AT3G26744										19.82	19.3	d
AT3G26744										20.44	19.76	d
AT3G26790	1-4	TCCCTTCCTTGCATTCAAGTGCC	ATGATACTCCCGAAGAAAGCCGC	61	1	4.3442	31.6558	36		31.6558	36	c
AT3G27500	2	TCCTCGGCTCCATTAGTACTCAGC	TTGTAACGATTGCGGGGGAGAAAA	94	1	0	36	36		36	36	c
AT3G27700	2	AGGTACTGTTGTCAAGAGGGAGGA	CCGAATCAGAGGCTGTGTCTAGTT	77	1	-0.2873	22.5243	22.237		22.5243	22.237	c
AT3G27785	1-4	TCCAACTCGTCCTTGAAGCATCTT	AGTTATTGGTGCAGCTAGTGGACC	80	1	3.67333	31.6833	35.3567		31.95	35.2	a
AT3G27785										31.47	36	a
AT3G27785										31.63	34.87	a
AT3G27810	1-4	TGATGAGATCCAACGGACGATG	CAGGTGGTCGAAAATCGCCAA	132	1	-0.26	19.21	18.95		19.21	18.95	a
AT3G27920	1-4	CCGAGGAGCTTGTGGAGACGAATA	CGCATCGTCAGAAAAACTGGGCTA	143	1	0.45	26.72	27.17		26.72	27.17	a
AT3G27970	1-4	TGCAACCACTCTTGGAGACCGTGA	TCGAGCGGATTGACGACTCGAATG	93	1	-1.0356	35.1241	34.0885		35.1241	34.0885	c
AT3G28470	1-4	ATTGGCAGCAGGTGGTCTTCCA	TCACCGGGTCTATCCCCATTTTCA	121	1	-0.63	31.54	30.91		31.54	30.91	a
AT3G28730	2,3	CCAAAGTCAAACCAACCACACACG	GGGGTACATTGTCTGACCTTTCCG	78	1	-0.4474	21.1576	20.7102		21.1576	20.7102	c
AT3G28910	1-4	AGGAGGAGTGAAGAAAGGGCCAT	TGCTGCATCTAAGCAGCCCAGTAT	125	1	0.03	24.02	24.05		24.02	24.05	a
AT3G29020	1-4	GCTTGTTTCGGTTTACGGTCCTCA	TGCAGCTCTTTCCTGTTCTTCCTT	77	1	-0.06	25.84	25.78		25.84	25.78	a
AT3G29035	1-4	ACCAGTCGGGTATTTTCGGTCTCT	TGGGACTTGCCTTGGAAGGCTAA	81	1	-0.5507	26.4057	25.855		26.4057	25.855	c
AT3G29340	1-4	CAAGACTTCGGTGAACTGCTTGC	CCGACAAAAACGCCAAACAGTGAA	137	1	-1.042	33.465	32.423		33.465	32.423	c
AT3G30210	1-4	GTAGCTAAGTGTGCAGGGTTG	TATCGGTTCGTCCTGGTAAA	187	2	1.64	34.36	36		34.01	36	b
AT3G30210										34.71	36	b
AT3G30260	1-4	TGACATTTTCAAAGCGAAGGACCG	AGATTCAAACCTGGAACCAGCAGA	140	1	-0.43	36	35.57		36	35.57	b
AT3G30270	2	TGCAAAGAAGCCTGAGGCACTTAA	TTGCATCTCCACACCTTGAAGGTC	80	1	0	36	36		36	36	e
AT3G30530	1-4	CTCCTCTACGGATTCCAAAGCCCT	GTCTGCTGCTCTTCTGCTTCATCT	95	1	-0.2054	27.6013	27.3959		27.6013	27.3959	c
AT3G31902	2	TGATCATCGTGTATTCACCAAGTG	CTCCATTAAGAGTGGTCAAGCAAA	84	1	1.4284	33.2309	34.6593		33.2309	34.6593	e
AT3G42790	1-4	ACGCTTCCTCTCTTCCTTGTGGA	CGCTTGGTTACTGTCTGTCTCGTT	70	1	-0.0875	20.372	20.2845		20.372	20.2845	c
AT3G43240	1-4	TTCTAGTGCTCCAGCACCTCCTCT	CGAGACATCACAACGCATGGTCAC	76	1	-0.1108	22.8679	22.7571		22.8679	22.7571	c
AT3G44290	1-4	GTCGGCAAATAACCAGAGCATCCA	CGCCAAAAGGAGGAAGAACGGAAT	84	1	-1.4516	27.3277	25.8761		27.3277	25.8761	c
AT3G44350	1-4	ACGCTCTTGTCTTGGCACAAAGAA	CGTTGAGCCTACTCAGCTTCCAAA	91	1	0.1998	32.5515	32.7513		32.5515	32.7513	c
AT3G44460	1-4	TTCGTGTTTTCTTCCGTGAGGTTG	GCCCGGAGACAAGCTTATACTGTG	68	1	0.392	35.608	36		35.608	36	c
AT3G44750	1-4	TGAGCCACAAGGCTATTCTGAGGA	CAGCATTCCCAGCAGGAACTTCT	65	1	-0.2587	20.511	20.2523		20.511	20.2523	c
AT3G44820	2	GTCCGCCATTTTTGGCGATTAGTA	GCTGCAAGAGACCGCATTTTATCC	92	1	0	36	36		36	36	c
AT3G45170	1-4	GGTGCATGAAGACGACCTCTTGT	GGTTTTCGGTTTTGCTGATGGAGT	150	1	-1.7029	34.992	33.2891		34.992	33.2891	c
AT3G45260	1-4	TCGCCGTGCTTAAACCATCCTCTC	GCCGACATGAACCAAGACGTGAAG	65	1	0.1293	30.718	30.8473		30.718	30.8473	c
AT3G45610	1-4	ATGCATCAGAATGTGATGGGAGT	ACAGCGAGGGCATCTTAATGATT	120	1	-0.1116	21.8318	21.7202		21.8318	21.7202	c
AT3G46070	1-4	CACGACGGAAGAAAGAAACGTGT	TAGGCTTCTTCTTTGGTGATCCAGG	151	2	-2.0029	33.2666	31.2637		33.2666	31.2637	c
AT3G46080	1-4	TGAGAAAGCCTCACCAGGCACGTT	CACCGTCGTCGTCTCCGGTAAAAA	61	1	0.3314	28.6615	28.9929		28.6356	28.9287	c
AT3G46080										28.6874	29.0571	c
AT3G46090	1-4	CTCAGGCTCGTTGGTTACACGTT	CAAACAAGCCACTCTCTTCCCACT	94	1	-0.2799	28.6938	28.4139		27.4595	27.5505	c
AT3G46090										30.0492	29.3822	d
AT3G46090										27.2175	27.3409	c
AT3G46130	1-4	ATCCGTTCGTCCCGGCAATTT	TCACGCTAAGTGGGGAAACAGGTG	61	1	0.3	35.7	36		35.4	36	a
AT3G46130										36	36	a
AT3G46640	1-4	TGGCGTTTAGTATCACACCGGAGA	AAGATCCACCACGTAGCGACGAGA	93	1	0.15	22.84	22.99		22.84	22.99	a
AT3G47120	2,3	GATCTTCTCGCCGTCTTCTCTCAA	TTTACCCGTTCCCTTGTCTCGAAT	75	1	-0.5532	22.7447	22.1915		22.7447	22.1915	c
AT3G47500	1-4	AAATCACCAGAGAAGGTAACTCCA	AAGGTTTCGGGTTTCGAATTGT	92	1	0.4	24.7	25.1		24.7	25.1	b
AT3G47600	1-4	TGCCTACTCACACAGGTTTGAGGA	ACGCTTGATCCCAGGTCGAAGAT	83	1	0	23.44	23.44		23.44	23.44	a
AT3G47620	1-4	TTTCCGGCGACTCTCAAGCTAGTG	TCTTGCTGATCCTCCTCATCACCA	61	1	0.26	21.51	21.77		21.51	21.77	b
AT3G47640	1,2,4	AGCCGATACTCTTGAACTGAATCA	CTCAATTTGACCAAACACGTCCT	97	1	0.16	25.01	25.17		25.01	25.17	a
AT3G47710	1,4	GACAAACTGGAGCTTCCATGA	TGCTGAAACCTTTCCAGAGC	113	2	0	36	36		36	36	c
AT3G47710										36	36	d
AT3G47710										36	36	d
AT3G47890	1,2,4	GCTTCAGAAACAACGTCAGCCTCT	CACAGCCTCCTTTCGGTTGCAT	62	1	-0.2073	21.9758	21.7685		21.9758	21.7685	c
AT3G48100	1,2,4	TCGGTTGGATTTGAGGATCTGAAG	CCCAGGCATAGAGTAATCCGTCAT	60	1	-0.4675	24.4649	23.9974		24.4649	23.9974	c
AT3G48160	1-4	TCTCCCTTGATGACGCTGCAAAAT	GCCGCCTCACTTTAGTTCGCATT	78	1	-0.4864	24.2279	23.7415		24.2279	23.7415	c
AT3G48430	1-4	AGCTCCCGGAAAGGTGACGACAAA	GCCGGAATACCGTGTTGCAGGTTA	66	1	-0.2332	22.9875	22.7543		22.9875	22.7543	c
AT3G48440	2,3	CAGCTCCATATTTGCAGGAGCCAT	GACCGGGAGAAGTAGAATGCCCTT	60	1	-0.4152	22.8034	22.3882		22.8034	22.3882	c
AT3G48590	1-4	ACGGAGGCTGGACATAAACACCA	TTATCCGCCGATGGGACAACCA	92	1	0.2127	22.22	22.4327		22.22	22.4327	c
AT3G48920	1-4	TGGTCACCCGAGGAAGATGAGAAG	TCTGCAATCCAGCTTGAAGAGGAA	94	1	0.54	31.09	31.63		31.09	31.63	a
AT3G49530	1-4	GCGCAATCTGATCTGGTGCTACAA	TCGATTCTCAAGAGCCCAGACGA	91	1	-0.4304	21.917	21.4866		21.917	21.4866	c
AT3G49690	1-4	GCAGGTGGTCTATAATCGCTGCTC	GCTTCTTGAAGCTCCTTGCGTTGT	121	1	0.36	29.07	29.43		29.07	29.43	a
AT3G49760	1-4	TCTGTCCTCCCAGCTTTTGAAACC	TCGAAGACCGAGAAGAGGTGTGAA	68	1	-1.5938	29.5949	28.0011		29.5949	28.0011	c
AT3G49850	1-4	ACCTCCAAGACCTTCTACAAGTGT	TCAGCCGAGAACTTGCATCCATTT	90	1	0	36	36		36	36	a
AT3G49930	1-4	GATTTGCCACAGACGGAACACTTG	CCACCGTCGGATCATCACTCTCTT	77	1	0.2344	26.534	26.7684		26.534	26.7684	c
AT3G50060	1-4	GTAAAACCGCCGGAAATCGGCA	ATTCCGTCACCGTCGTCTCCTGTT	65	1	0.31	24.16	24.47		24.16	24.47	a
AT3G50260	1-4	CCTGATCGTTGCCGCTGACATATC	TACCTCAGAGGACCAACTGCTACG	87	1	-0.0133	26.4546	26.4413		26.4546	26.4413	c
AT3G50330	1-4	TTCCCGGTGGGACTAAGAT	AGACCGCATAATGCCACAC	200	2	1.63667	34.3633	36		36	36	a
AT3G50330										34.07	36	a
AT3G50330										33.02	36	a
AT3G50410	1-4	AGCACTTCCCTTTCCGTCGCTTTC	GTTCCGTTACAAACGACGCCTGTT	96	1	-0.16	23.1222	22.9622		23.1222	22.9622	c
AT3G50700	1-4	CATGCCTGATCCAGAGTCAGAAGT	TGTGTCCACGACGATGAAGTTGAA	134	1	0.0269	23.9681	23.995		23.9681	23.995	c
AT3G50840	2	CGGTTCAAGCACGGGTTTACGAT	TGTGTGCATCCTTCAACAGTCAGT	145	1	-2.5347	36	33.4653		36	33.4653	c
AT3G50870	1-4	GGTGTTTCCTGTAGCCGCAGTA	AGAGGCCCTAAGTCCCTATGCA	84	1	-0.0089	23.0242	23.0153		23.0242	23.0153	c
AT3G50890	1-4	CCACCGGAAAGAAGTGTACGGACA	GTTACTGCTGTAAAACGCCGGAGT	82	1	-0.4882	21.755	21.2668		21.755	21.2668	c
AT3G51080	1-4	CGGCGTGAAAGAAGAATCATCT	CCGATGGATGATATAGCGGAAC	66	1	-0.5006	22.605	22.1044		22.605	22.1044	c
AT3G51120	2,3	TTTTTGCCCGATCACGGAGATGGT	TCAATGAGGCTCTGGAAGCTGAGA	60	1	0.27	24.145	24.415		24.14	24.53	a
AT3G51120										24.15	24.3	b
AT3G51880	2,3	GTTTAGTAGGCTTCTCAGCCGGTG	AGCCAGTTGATGACAGAAAGGTGG	60	1	-0.2246	21.3406	21.116		21.3406	21.116	c
AT3G51910	1-4	TCTTTCTCCACGATTCTCCTTCCT	GCAAATTCCCATCTCTCTGCTTCT	116	1	-2.4429	32.3085	29.8656		32.3085	29.8656	c
AT3G51950	2,3	TCAAAGAGCTGCTGCTGCTTTGAT	GCTGGACAAGCCATAGCAGAAAGA	99	1	-0.3046	22.0356	21.731		22.0356	21.731	c
AT3G51960	1-4	TCTCATCATCTCTCAGGATCAGCA	TTCCTCACTGCCTCTCTATTACCA	90	1	-0.541	28.3323	27.7913		28.3323	27.7913	c
AT3G52440	1-4	ACATCTTGGACAACTCGGCGTGAT	TTTATATGGCGGCCAAACGCAAAC	60	1	-0.8648	29.603	28.7382		29.603	28.7382	c
AT3G53200	1-4	TTCTTGACTCATCGGTCCACGC	GTTTCCGGTTTGAAGAGGAGTGGT	93	1	-0.4	31.3	30.9		31.3	30.9	a
AT3G53340	1-4	CTCAGTTCTCGCAGGTTCCTCAAC	AAGATGCTCGATGCTATTGCCGAA	95	1	-0.345	27.5897	27.2447		27.5897	27.2447	c
AT3G53600	1-4	TCGTTGACCAAGAACAGGTGAAGC	CCGGTCCCAAACATTTGATCGCAA	85	1	-1.0678	25.7865	24.7187		25.7865	24.7187	c
AT3G53820	1-4	GGGCAAAACTTCGACAAGCGAACC	TGGTGCAAATGGCATCTTCACTGT	60	1	-0.06535	34.8346	34.7692		33.6691	33.9484	c
AT3G53820										36	35.59	b
AT3G54320	1-4	TTCCGGCAGAGACGTACACAAAGG	GCGGCGGAGAGAAGCCAAATATTC	80	1	-0.3755	22.9206	22.5451		22.9206	22.5451	c
AT3G54340	1-4	TGGGCCACTCAATATGAGCGAATG	ACACTCACCTAGCCTCTGCTTGAT	99	1	0.7993	21.6645	22.4638		21.6645	22.4638	e
AT3G54620	1-4	AGGAGGATGCTCTCAAACCGAGAA	CGGCTCTTAATTGGCCTACCTGTG	100	1	-0.3069	21.0261	20.7192		21.0261	20.7192	c
AT3G54990	1-4	TGGGCGGGTTTGATACTGCTTACG	TGTCTGCATCGAGACCACGGAATT	81	1	-0.6725	30.3376	29.6651		30.3376	29.6651	c
AT3G55210	1-4	CTCTTCTCACAACAACGACAAGGA	TTCCACAGGTGCAACTGAAACAA	142	1	-1.0146	31.4761	30.4615		31.4761	30.4615	c
AT3G55370	1-4	ATTCACTCCATCCCCATCCCTACC	CATTACTAGAAGGCGGGGTTAGCG	95	1	-0.1644	24.5048	24.3404		24.5048	24.3404	c
AT3G55730	1-4	TGAACCGCGTGAGCAGAAAT	TCTCAAGCGTAAACCTTTCTCTGA	63	1	-0.01	25.43	25.42		25.43	25.42	a
AT3G55770	2,3	AAGGTAACAGTCGAGAGCCAGACA	GTTGGAAGGTGAAATTGGGCAACC	81	1	-0.1539	19.5269	19.373		19.5269	19.373	c
AT3G55980	2,3	TCCTCTCCAAGAAACGGCGGATCA	TTGAGCTGCAAAGCCGGTGGAGTA	71	1	-0.4017	23.6139	23.2122		23.6139	23.2122	c
AT3G56380	2	GCCAGGAATGACAGGTTTTGAGC	TCGCTAAACATTTGTTGATGCGGG	122	1	0.63	27.36	27.99		27.36	27.99	b
AT3G56400	1-4	GTTTGAAGATTCCGGCGATAGTC	ACACGTCTCCGATCTCTTTTTTCT	91	1	-0.86	25.02	24.16		25.02	24.16	b
AT3G56520	2,3	ACTTGGTTGTCACGTTTTCTGCAA	TCCGCATGATCTGCCTGGTTATC	72	1	0.0564	34.1859	34.2423		34.1859	34.2423	c
AT3G56530	1-4	TTTGCTGCCGCTGGAGTCAGATA	CAACAACGAGAAGGTGGATCATGC	60	1	0	36	36		36	36	c
AT3G56560	1-4	TTTCAGGCAGAAACGTGGCGACAC	GCCAACGACACCATCTCCAGCTTT	92	1	-0.6955	30.3035	29.608		30.3035	29.608	c
AT3G56660	1-4	TGATGCTTCGAACGACCAACTCAA	GAACTGAACATTGGCCCTGCAAC	93	1	0.5226	29.0657	29.5883		29.0657	29.5883	c
AT3G56770	1-4	ACTCCAAGACAGACAAATCCACAC	TTTCGTCAGTCTCCGACGGTAT	114	1	0.41	29.6	30.01		29.6	30.01	a
AT3G56850	1-4	TCCCGAGCTAGGAAACAGGCTTAC	TTTCCACCTCCTTTTGCTTCCTGA	100	1	-0.2658	21.6221	21.3563		21.6221	21.3563	c
AT3G56970	1-4	TTCCAGCTTCTGATCAATCGAAGA	TTGACCCGATACTCGTACCAAAAT	140	1	0	36	36		36	36	a
AT3G56980	1-4	TCGCAGGAATGCTTAGCTTCTTCG	CGTGACCGTCGCAGGAAAATTAAC	94	1	0	36	36		36	36	a
AT3G57040	2	TTCCTGCAAGAATCAGCAGATGTT	AGTTGTCTCAATCTCCTCCAGCTT	146	1	-0.1022	23.9489	23.8467		23.9489	23.8467	c
AT3G57230	1-4	CCACGAAGGCTCAATTCAAGCTGA	AAACCACCGGCAAATGATGGGG	93	1	0.29	24.11	24.4		24.11	24.4	b
AT3G57390	1-4	GCCACTTGACTCCCAGAGTTATCG	ACTTCCTTGCAGTTGGGGTTGTC	98	1	-0.3874	22.9672	22.5798		22.9672	22.5798	e
AT3G57480	1-4	GACAATACACCTGAAGGCAGCGAT	GATCTGGGTAAACACTGCTCCGTC	88	1	-0.1693	24.3672	24.1979		24.3672	24.1979	c
AT3G57600	1-4	TGTAGCGAAAGAGCCAAGCCAAAG	TCAGTACCGTGGAGTCAGGCAAAG	100	1	-0.682	23.743	23.061		23.743	23.061	c
AT3G57670	1-4	CCATGTCCCCACATATGCATCTGC	TGGCCCTACTCAGTTCTCATGTCC	84	1	-0.4336	21.8209	21.3873		21.8209	21.3873	c
AT3G57800	1-4	GCCATAGCTTAGCAGAACGAGCA	GGGACCAGTTCCTGTAACAGCTTC	73	1	-0.15	21.06	20.91		21.06	20.91	a
AT3G57920	1-4	TTTACGGAAACCCCAATGCTGCAA	ACCACGCAGTAGGATCTCCCAAAA	60	1	-0.8983	24.3707	23.4724		24.3707	23.4724	c
AT3G58070	1-4	GCGGTAGACGCCATAGTCCTAACT	TGGTCCTAAGCCGTCGGGGTATTA	71	1	0.08245	26.7308	26.8133		26.3016	26.3815	c
AT3G58070										27.32	27.42	b
AT3G58070										27	27.07	b
AT3G58120	1-4	CGCTGATGATCCAAAAACGCAAC	GGAGCGTTACTTCATTGCAGACTG	70	1	0.17	24.65	24.82		24.65	24.82	b
AT3G58710	1-4	CCATGAATCGGACGGTGGATATA	CCAACTCCAAAGAAAAGTAGGAGG	114	1	-0.1204	28.098	27.9776		28.098	27.9776	c
AT3G58780	1-4	ATCACACTCGATTCCTGCTGGTCC	TGTACCTGCGAGCAAAGATAGCCG	67	1	-0.4084	21.4371	21.0287		21.4371	21.0287	e
AT3G59060	1-4	CGCCGGAGATCCAAATCCCAACAT	GCGGGAAATCAGACCGTGCAACAA	60	1	0.58	25.73	26.31		25.73	26.31	a
AT3G59470	2	CGCTCTCTTTTTCTCTGCTGCTA	TCCGAACGAACACGACAAAATTCA	64	1	0.19	23.59	23.78		23.59	23.78	b
AT3G59580	1-4	GCAGGCCGTGAACTTACAAACATC	TGCATAGCACACTGCTCTGAGAAC	112	1	-0.5641	27.0412	26.4771		27.0412	26.4771	c
AT3G60030	1-4	TCTGTCCTCGTAAGGCAACTGGAA	TGGAGATGCACAGAGCCGTACTGA	89	1	-0.4918	22.1507	21.6589		22.1507	21.6589	c
AT3G60390	1-4	TGCAATCTCCGATTCTCATCCGTT	TCCAAAACCGAAGGGCAAGGA	103	1	0.0691	23.2333	23.3024		23.2333	23.3024	c
AT3G60460	2,3	TCTTCTTCAACGCACCGGCAAAT	CCCAAGACCAACTCCATCGTTACT	143	1	0	36	36		36	36	a
AT3G60490	1-4	TGTCTACCGCTCAGTCTTCGACTT	CACCGTCTCTTCGTTGCTTTCCTT	98	1	-0.2886	26.3418	26.0532		26.3418	26.0532	c
AT3G60530	1-4	TCCTACTCTCCTCACCGACTTCACT	ATGAGCTGCGTCGTCACTGG	60	1	-0.1105	21.4222	21.3117		21.4222	21.3117	c
AT3G60580	1-4	GCGAACTCGGAAACTCGATTCGTT	GCTGAGCTATGAGGAGGCTCTTGA	99	1	0.00415	24.4506	24.4548		24.3313	23.7696	c
AT3G60580										24.57	25.14	b
AT3G61120	1-4	TCCCTCTCCTTTCTCCGAAGCTCT	TTCCGCAACCCGAAAACAAAAGAC	72	1	-0.3855	26.4499	26.0644		26.4499	26.0644	e
AT3G61250	1-4	CTTGCTGGTTTACTTCGCTGTG	TGGCATGAAGCTGGATAACAAGTT	124	1	0.41	22.75	23.16		22.75	23.16	a
AT3G61630	1-4	TGGAGAGACGAACGAGACGAGTGA	TCTCGGAGACCCGTTAGATGGTGT	86	1	0.42	23.08	23.5		23.08	23.5	b
AT3G61830	1-4	GCAGGTACAATGGGATGAGCCAA	GGGAAGTTGCCAAGAAAGGCTCT	86	1	-0.0653	21.8013	21.736		21.8013	21.736	c
AT3G61850	1-4	ACGAAGTGGACTCAGGGTTTTCAA	GTTGGTGGCGATGAATGTTGGTT	114	1	-0.3975	22.7388	22.3413		22.7388	22.3413	c
AT3G61890	1-4	GCCAGTCCTTGATCACCACAACAC	AGCAATCTCTGGTCTCTGAGCTGC	97	1	-0.8358	25.1636	24.3278		25.1636	24.3278	c
AT3G61910	1-4	GCTCTTGAAGTATTACCTCCGCAA	ATCTCTTGAATATCCCAAGGCTCG	108	1	-1.648	33.6696	32.0216		33.6696	32.0216	c
AT3G61950	1-4	CAAGCAGATGGAAGATGAGTGCGA	AAAATCCGATGAACAGCCGCCG	69	1	-0.09	24.82	24.73		24.82	24.73	a
AT3G61970	1-4	TGGTGCTGGTTCTCTCCTCCAGTT	TCAAGACTTGCAGCTTCCATTGCT	81	1	-0.2631	22.0092	21.7461		22.0092	21.7461	c
AT3G62090	1,3,4	TCACAAGGACGACAACGAATC	AAATCTGTTACCCATCGTCAT	97	2	0.53	25.73	26.26		25.73	26.26	a
AT3G62100	2,3	TGCTTCAATCCTTTGGGCTGAAGA	TCTCCAACCATCATCCAGTCACCT	99	1	0.1224	26.1317	26.2541		26.1317	26.2541	c
AT3G62240	1-4	TCAGCGAAGTGCTGCATTACAGAT	GGGGTCTTCCTCGACGATTCTCTT	83	1	-0.382	22.2618	21.8798		22.2618	21.8798	c
AT3G62340	1-4	CCTCACTCCTCGTGATGAATGACA	GCAGCATAAGACAAAGAAGCGGTT	98	1	-0.6208	26.2218	25.601		26.2218	25.601	c
AT3G62420	1-4	TGGGGTCGTTGCAAATGCAAACAA	CCGTGGCGTACCTCGGATCATTAT	60	1	-0.0637	21.2605	21.1968		21.2605	21.1968	c
AT3G62610	1-4	CGTGGAGTTTACGGCTGAGATGAG	ACCAGGTGGTCAACAATTGCGAG	94	1	0.01	24.59	24.6		24.59	24.6	a
AT3G62670	1-4	TCTTCTTGAGGCTCCTGAGGAGTG	GCCAGTCATCTCCAGAAGTACCGT	68	1	0.3477	33.0012	33.3489		33.0012	33.3489	c
AT3G62850	1-4	TTGCACATTCCATCGACGAAGTCA	CGGAGGAGGATTACGAGCTTTCCA	80	1	0.0196	32.419	32.4386		32.419	32.4386	c
AT3G63350	1-4	TCTGCCTCGATCTTTCTGAATCCA	TCGGCCACTATTCTGCCTCTATAC	95	1	-1.5464	35.9063	34.3599		35.9063	34.3599	c
AT3G66656	1-4	GCAAGCTCGCTCGCTTTCTTGAA	GTGCAAGACACAAACACGAAGCAA	77	1	-0.55	34.84	34.29		34.84	34.29	b
AT4G00050	1-4	ACCTAAGCCGTGCAAGCCTAGTTG	CATACTACGAGGTAGCCGAGCTGA	62	1	0.37	27.85	28.22		27.85	28.22	a
AT4G00120	1-4	CTGCATCTCCTTCATCGCATCCAT	TCCACCTCCCGAAACCCTAATTCA	79	1	0.02	24.59	24.61		24.59	24.61	a
AT4G00150	1,3,4	GTGATTGGGAGGAGCAAGTT	CGAAACCGGGTGATGAGTAG	150	2	0.125	25.595	25.72		25.8	25.88	c
AT4G00150										25.39	25.56	c
AT4G00180	1-4	GGTTGCCTGCCTTTATACGTTGGA	TGACCCCAGAGAAGCGACAAAGA	84	1	-0.2661	21.8534	21.5873		21.8534	21.5873	c
AT4G00480	1,2,4	GTCATCGTTGTCTTGGTGTGCAGA	GAGCTGGGCGTCACTGAATTGA	99	1	-0.2163	24.7331	24.5168		24.7331	24.5168	c
AT4G00540	1-4	TCAAGAACCTTAAGCCAACGGTGC	AGGATTGCTGAATGCCTTCCTGG	83	1	1.81	33.26	35.07		33.26	35.07	a
AT4G00760	1,2,4	AGCGGCAAATCATCAGCTCTTGT	GCTCAGCTAAACGGTGAAAGCCAT	83	1	0.56	24.7	25.26		24.7	25.26	b
AT4G00870	1-4	GTGGAAACAAGAACAACAATTCCC	GCTCACACTCGATGCTGTTTG	60	1	0	21.34	21.34		21.34	21.34	a
AT4G00940	1-4	TCTCCTCCCCTATGCAAGACAAGC	TGGAAAAGACAGTTCTGCCCTCCT	91	1	-0.3591	25.409	25.0499		25.409	25.0499	c
AT4G01060	1-4	CCAGCTATCAGTTCCCACCTGTCA	GGTGGAAGATGTTCGTTAGCACCA	72	1	0	36	36		36	36	a
AT4G01120	1-4	TCGCCAATGATGGCTCCTTATGGA	GTGGTTGTGAGCCCATTTGAACAC	97	1	-0.0728	29.5659	29.4931		29.5659	29.4931	c
AT4G01250	1-4	AAAGGTTCACCATATCCAAGAGGA	TCTATTTCGCTCCACTTGTTTACG	84	1	-0.2908	26.2973	26.0065		26.2973	26.0065	c
AT4G01280	1-4	TCAGATACGAAGCCACGCTCAGAA	TGCATCCTGTGACGGCCTGATATG	78	1	0	36	36		36	36	a
AT4G01350	2	TGAATGGACACGTTTCACAGCAGT	AGCACAAACGATGTGCAGCATGTA	75	1	-1.7168	36	34.2832		36	34.2832	c
AT4G01460	1-4	TCTCTCCGATCTCTCATGCCTCCT	TACAATCGAAGCTTGGTCACCCCG	60	1	-0.05	24.57	24.52		24.57	24.52	a
AT4G01500	1-4	GGAAAACTCCGGTATGGCATGGAA	TTCGGGTCTCCGACATATCCAACG	77	1	-0.9368	28.2157	27.2789		28.2157	27.2789	c
AT4G01520	2,3	TGGCTGCTCAACCTGAAGCTCA	TCTCCTCCACAGGAAGAAGGATGG	137	1	-1.8477	34.8808	33.0331		34.8808	33.0331	c
AT4G01550	2,3	TGTTCCTTGGTAACTCGTTGCAGA	CGATTCGCATACCGTCATAGCGAT	64	1	-0.8035	26.4675	25.664		26.4675	25.664	c
AT4G01640	2	TGCCATCGAGTGGTGGGATTAACA	CCCTTCAATCCACACTCCGTTCGT	92	1	0	36	36		36	36	c
AT4G01680	1-4	TGCCGTTCTTGGCAATAGATGGTC	AAGAGCTTGTGTGTAACCGGGTC	141	1	0.45	26.1	26.55		26.1	26.55	a
AT4G01720	1-4	TGCCACTACGGTAAATGACGGATG	TGGTGCAACGATAATAAGCGCGA	95	1	-0.1957	28.4526	28.2569		28.4526	28.2569	c
AT4G01820	2	TGCTTAACACTCGCTCGATAGGCT	AACCGTTGCTTCTTTCACGGGA	87	1	0	36	36		36	36	c
AT4G02020	2,3	TTCCGCTTCTCTTCCGCTCGAACT	CAACCTCTGTTCCTCTTCTGACCA	74	1	0	36	36		36	36	c
AT4G02235	1,3,4	AACGCAAGAAGAAACGGACTC	GTAGCAGCATCTCCATGGTTG	181	2	-0.24	35.15	34.91		35.15	34.91	b
AT4G02560	1-4	TGCTATTACCACCAGCGGCTACTC	TGGCATGTACCACCAGGAATGGAA	64	1	-0.2254	23.4155	23.1901		23.4155	23.1901	c
AT4G02590	1-4	TCGAACCCTGGGACGGATTGAA	TGTTTTCCACGGGCAGCCTATG	79	1	0.08	22.69	22.77		22.69	22.77	a
AT4G02640	1-4	TTTTTCGGCCATGCTGAATCGTTC	TTACTCCAAGCGCCAACCCGTA	67	1	-0.292	21.9548	21.6628		21.9548	21.6628	c
AT4G02670	1-4	CATGGAAGATTGTGGCCTCTCCT	TCCTGGAAATCCTGATCCAGATGC	150	1	-0.1421	24.0332	23.8911		24.0332	23.8911	c
AT4G03250	1-4	AGATTCGTCAGTCTCATCGTCCCC	AAATCGGTCTGGTGTGGAACTGCC	61	1	-0.0892	23.3702	23.281		23.3702	23.281	c
AT4G04450	1-4	TCACCTAGCTACGACCGAGAACAA	TCAGAATGCGGTCCCAAATCGATG	99	1	-0.673	28.6782	28.0052		28.6782	28.0052	c
AT4G04580	1-4	CACTCTCTTCGCCACCGAGTTTTT	TGCACTGGACCGACGATCTTGATA	69	1	-1.84	36	34.16		36	34.16	a
AT4G04880	2	TGGCTGCTCTAGCCAATGCAAAG	CTCGCTGTTCGTTCTCTTGGTCTT	61	1	-0.4591	23.9232	23.4641		23.9232	23.4641	c
AT4G04890	1-4	GGCTTCCCAACGTATTTCGCAGCA	TCGGCTCCGCGAAGAGATTGATAG	60	1	-0.2004	20.9211	20.7207		20.9211	20.7207	c
AT4G05100	1-4	ACCACTTGTTTCCCATGATGCTGT	TGGTAAGAGTTGTCGTCTCCGGT	122	1	0.41	31.54	31.95		31.54	31.95	a
AT4G05170	1,2,4	TGGTTTCTCCATTTGGCAAG	TCTTGTTTGAACACTGCTGTTG	150	2	1.68	32.63	34.31		32.63	34.31	d
AT4G08150	1-4	TCCTAAAGAAGCACGGCAGAAGC	GCCAACGCTACCTTCTCTGACTCA	90	1	-0.261	22.2764	22.0154		22.2764	22.0154	c
AT4G09180	1-4	ATTGCCGAGAGGGTACGAAGGA	TGCAGTGTTGGTTTGCTTGTCCAT	93	1	0.04	22.86	22.9		22.86	22.9	a
AT4G09450	1-4	TGACGGAAGCAGGTGAGTCTAAGG	CCTGCCACTTGAGCTTCCTTGAGA	63	1	0	36	36		36	36	a
AT4G09460	1-4	TGACCATTTGTTACCGAGTAAGC	GGATTGTTGCGTTGTGGTAAAAG	138	1	0.05	22.73	22.78		22.73	22.78	a
AT4G09820	1-4	CCACTTAGCCATACGTGCTTCCTC	TCCTCCATCTGGGATGCCAGGAAA	60	1	0.64	26.87	27.51		26.87	27.51	a
AT4G09960	1-4	TCAATCTCCCTTTTCTGCGCGTTT	TCAGGTCCAAGAAGCATGAGTTGC	64	1	0.8173	19.4676	20.2849		19.4676	20.2849	e
AT4G10240	2	AGTACCCTTTTCTCTCCTGGCAGA	TCACCGAGTCGCCTTACAAAAAGA	92	1	-0.548	26.4052	25.8572		26.4052	25.8572	c
AT4G10350	1-4	GCCAACCCTAGTGAAGATGGATGG	CCTTATCTATGACCGAGAACCGCA	128	1	-0.5135	34.021	33.5075		34.021	33.5075	c
AT4G11070	1-4	AGAGGAAGATGTTGCCAAAGTGGA	CCTTCTAAGCCTCTCTCTGGGCTA	64	1	1.1948	30.6118	31.8066		30.6118	31.8066	c
AT4G11080	2,3	GCAAACGAGAGGAGAGCTGCTTTA	TCCAGCCATCTTAGCGACCTCAAT	69	1	-0.2069	21.2484	21.0415		21.2484	21.0415	c
AT4G11140	1-4	TTAACTTCCCTCCTCCTCCGGTGA	GAAGACATTCTCCACCGCCAATGA	99	1	-0.5229	24.9616	24.4387		24.9616	24.4387	c
AT4G11250	1-4	CGAATTATGTGAAGAACCCTAATTGGTA	CAAGTGTTGTGTCTGGTTCAGAT	203	2	-2.1222	36	33.8778		36	33.8778	e
AT4G11400	1-4	TTTGGTGACCCCGAAATGGATGA	GGTAACAAGTGTTGGCTCCAAGTG	106	1	0.2727	27.0267	27.2994		27.0267	27.2994	c
AT4G11660	1-4	TGATCTCGTGGAACGAAGATGGAA	CCGTAAGTATTGAGCTGACGAACA	130	1	-0.8302	25.6028	24.7726		25.6028	24.7726	c
AT4G11880	1-4	TGCTGATGGAGAAGTGTGAGATGC	TGTCGAGTCTCAGGAGGTCCAATG	142	1	0.585	31.945	32.53		32.84	32.13	b
AT4G11880										31.05	32.93	b
AT4G12020	1-4	GCAGACGGGGACTTCTTTGCTTT	CCCCCCTCGACTTGTTGTATCCAT	89	1	-0.2171	24.1654	23.9483		24.1654	23.9483	c
AT4G12240	1-4	TCTCCACAGGTTCCACCTCTGTTC	TTGCGGTGTTTGGGATTACGAGTT	74	1	-0.3854	24.2649	23.8795		24.2649	23.8795	c
AT4G12350	1,2,4	TCTTGGACCATCTGTTGCCGAGAA	ACGCCGAGGAACAGCTTGTCAT	60	1	0.14	29.85	29.99		29.85	29.99	a
AT4G13040	2,3	AGCCGAAGAACTCGGTCAAAACAT	GCGGCTGGTATTTTGGTGAGATGG	97	1	-0.3175	24.5707	24.2532		24.5707	24.2532	c
AT4G13480	1-4	TCGCAGGATTGAAAAGGAATGGCA	TCCCCACTTAGCGTGTAGCTCAAG	131	1	-0.43	31.35	30.92		31.35	30.92	a
AT4G13620	1-4	TCGCAGAGATTAGGCTTCCAAGGA	GCTTGCTCAGCGGTTTCAAAAGTG	70	1	-2.2323	35.711	33.4787		35.711	33.4787	c
AT4G13640	1-4	AGTGAGACCCTTCACTCCCATTGT	GCGGACCCGACATTAGTACGAAGA	86	1	1.1905	34.5548	35.7453		34.5548	35.7453	c
AT4G13980	1-4	CGATACGATCTGGTCCGTTGATGA	GAATTCAACAATGAACGGCGCAT	136	1	-0.1356	27.8	27.6644		27.8	27.6644	c
AT4G14410	1,3,4	GGAGGAACTAAAGCGTGTCG	TCCGCCTTGAGACTCTTGAT	221	2	-0.205	21.7175	21.5125		21.57	21.7	c
AT4G14410										21.36	21.02	d
AT4G14410										22.37	21.63	d
AT4G14540	1-4	GGGAGACAAGGCGATAAGGAAGGT	TAGTCACCATGCCACCACCGTACA	94	1	0.23	22.29	22.52		22.29	22.52	b
AT4G14550	2,3	ATGACTCGACAAACATCGGCCAGG	ACGAGGACAAAGATGGTGACTGGA	66	1	-0.3212	23.9239	23.6027		23.9239	23.6027	c
AT4G14560	2,3	CGGTTAGATCTCACTGGAGGCCAT	ATCTGCTCCTCCTCCTGCAAAAAC	60	1	-0.8131	22.1851	21.372		22.1851	21.372	c
AT4G14770	1-4	TGTGGAGGAGGCATCCTGTTCTTA	CGACACCAACGCCGATTTACAGAC	79	1	-0.3765	22.9547	22.5782		22.9547	22.5782	c
AT4G15250	1-4	CAAAGCGCATGTTTGGGAAGCAA	CTCCCTTTGACCCGTTTTCTCGT	79	1	-2.3276	36	33.6724		36	33.6724	c
AT4G16110	1-4	CTACAGAGAGCAGAGAGCGCATT	GGAGCTTGAAACCATCCATGTCAG	107	1	-0.2671	26.9556	26.6885		26.9556	26.6885	c
AT4G16150	1-4	TGCCTTCTCAAGAACTCCCACTGA	CGCTGCGTTTAGAGGTTTCCAAGT	76	1	-0.1054	22.0913	21.9859		22.0913	21.9859	c
AT4G16420	2	TGTTGTAAGCGAGTACCGCATGG	CCTGCCACTTGAGCTTCCTTGAGA	63	1	-0.1961	22.0032	21.8071		22.0032	21.8071	c
AT4G16430	1-4	TTGTAAGGCTAAGCTGTCCGTTGG	GCCACGTTGGAATCATGAGGCATA	97	1	0.05	21.35	21.4		21.35	21.4	a
AT4G16610	2,3	GGTTACGAGAGAACCCGAGGAAGA	TTCAGGTTCGGTCTCTGTCTCACT	95	1	-0.7542	22.5782	21.824		22.5782	21.824	c
AT4G16750	1-4	GGTGGCTCTGCCCACCTTAATTTC	GCGGCGGCTTCTTGAATGTCTTT	92	1	0	36	36		36	36	c
AT4G16750										36	36	d
AT4G17020	2	TTCTCAGGTCTTTGCCGCCTCT	AGCACCCACTCCTCCATCATCGTA	97	1	-0.4049	22.9134	22.5085		22.9134	22.5085	c
AT4G17490	1-4	TGACGGCGATAGATGACTGGGATT	GCATACAACAAGGGTGGGTGTGGA	88	1	-1.0496	26.2184	25.1688		26.2184	25.1688	c
AT4G17500	1-4	GGTGTACGGACGAAACCCTAGCTT	AAATCTCCCCAGCTCTCGGTGAAG	66	1	-0.0236	24.0516	24.028		24.0516	24.028	c
AT4G17570	1-4	CCGGTTCGGCTGTATCAAA	TGGACCTGTTAACTCACTCCCA	73	1	-0.4258	24.8048	24.379		24.8048	24.379	c
AT4G17695	1-4	GGTTGCTCTTTCATGACCACCCAA	ACCCTCCACGCCCATTTTGTACAC	60	1	-0.01	24.36	24.35		24.36	24.35	a
AT4G17750	1-4	TCTCATGGAGTCCGACGAACAATA	ACCATAGGTGTTTAACTGGCGAAC	128	1	-0.5096	24.72	24.2104		24.72	24.2104	c
AT4G17780	2	GGTGGATGAATTATCTCCGGCCTG	TTTGTTGCCAAGGAGGGCATGG	98	1	-0.34	24.78	24.44		24.78	24.44	a
AT4G17810	1-4	CCGTTGCCTACAACGACACTTATA	AAGCCGAGGAGGAACTTCTACAT	147	1	0	36	36		36	36	c
AT4G17980	1-4	TCCTTGGGAGTTGCCAGGTAAATC	GAGCTTGAAGTGCATGGTTGTTGT	148	1	-0.4427	35.6253	35.1826		35.6253	35.1826	c
AT4G18020	1-4	CGAAAGAAGGTGGATTGGACACCA	TGATCAACGCCGAGTTGCTCAA	74	1	0.2	22.16	22.36		22.16	22.36	a
AT4G18170	1-4	AAGAACCGAACCGTGATGTT	CTTCTTCACCGACTAACTCTCGT	162	2	-0.3152	28.2726	27.9574		28.2726	27.9574	e
AT4G18450	1-4	AAGGGTAGGCAACGCTTCCCAAGT	TGGGCGAATTACATCGGAACACCA	90	1	0	36	36		36	36	c
AT4G18870	2,3	CGCGAATTCCCATTTTCCAGAGTC	CAGAGCGGCAAGAGTTTCATCATT	150	1	0	36	36		36	36	c
AT4G18880	1-4	TCGCAAATTCCCATTGCTCAGGA	TCCGCCAGCTTAACACATATGGTT	60	1	0.03	26.57	26.6		26.57	26.6	b
AT4G18890	1,3,4	AGAACAACAAACGGCGAGAG	CATTGGTTTGCATCCCTTG	191	2	0.31	24.075	24.385		24.13	24.27	c
AT4G18890										24.02	24.5	c
AT4G18960	1-4	TGTTCTTCTCCCCCCAACAGCAAT	GAGGAATCTCCTCCTAGCTCCGAT	60	1	0.0817	23.2957	23.3774		23.2957	23.3774	e
AT4G20400	1-4	GGATCAAGAGCCTCAACCACCTGT	TTCTCTCCCCGCACGTAATTAAGC	76	1	0	36	36		36	36	c
AT4G20970	1,3,4	CGGAGCCTTTAACACTACCTG	GACGAAACCGATGAAGATCC	157	2	-1.4475	29.79	28.3425		31.2	28.25	c
AT4G20970										28.71	28.41	d
AT4G20970										28.05	28.46	d
AT4G21030	1-4	TGAAATGAATGTGATGCCCCCACC	GCGCGGTTGAGACTTCTTGTTGTT	100	1	-2.7834	36	33.2166		36	33.2166	c
AT4G21040	1-4	TTCAACCGCGCTACTTCTGCAAG	TTAAAGCCCCACCATGAGTCCAGT	60	1	-0.8662	35.7779	34.9117		35.7779	34.9117	c
AT4G21050	1-4	CACGAGTGTGTCCAAGGTGTGATT	TGCAAAAGTAGCGCGGTTGAGAT	87	1	0	36	36		36	36	c
AT4G21080	1-4	TGCCAAACGGGCAAGGGTAAATC	CCTCGTTGGGTCTCAACAGAAACC	66	1	-1.2188	35.3905	34.1717		35.3905	34.1717	c
AT4G21330	1,3,4	CCCATTGTCACCAACATGAC	TTGGATCCGTTTGTTCTTCA	151	2	0	36	36		36	36	c
AT4G21330										36	36	d
AT4G21340	1,4	CATGCAAGAGAGCAAGTGAGA	GCAGTGTCTGTCTTGCCAAA	184	2	0.025	35.975	36		36	36	c
AT4G21340										35.95	36	d
AT4G21440	1-4	GCAAACACGTACCGGCATTTTTGG	TTGTTGCGAGAAGAACGGACTCAA	131	1	0.17	29.25	29.42		29.25	29.42	a
AT4G21550	1-4	GCTGCACGAAATGAACACCTCCAT	TTGCGCCTCTGCGTATGAACAAGG	84	1	-0.5475	31.0897	30.5422		31.0897	30.5422	c
AT4G22070	1-4	CTTGGCACCATGATTTGCAGTTCC	CGTGCAAAGATTGAGGCTCAGGA	74	1	0.5235	33.254	33.7775		33.254	33.7775	c
AT4G22680	1-4	TGTTCCACCAACACCAAAGTTAC	CGGCAATAATTACTTATGGTCCGA	82	1	-0.5	28.4	27.9		28.4	27.9	a
AT4G22950	1-4	TGCATCAATGCCTTCTCCAAGCAA	TCAGCAAGCGAGAGACGAAACATC	94	1	-1.5478	31.7545	30.2067		31.7545	30.2067	e
AT4G23550	1-4	AAGGATCTCCATACCCAAGGAGT	TCGACTTGTTTTCTTGCCAAACAC	73	1	-0.0358	30.9502	30.9144		30.9502	30.9144	c
AT4G23750	1-4	GCCGCGACTGGTGATGAAGAAATG	TTGTCTCTGCTCTCCGGTGTCTGT	84	1	-0.3039	22.2301	21.9262		22.2301	21.9262	c
AT4G23810	1-4	TTTGCCGATGGAGGAGGTTCTAGC	GCCTCTCTCTGGGCTTATTCTCAC	120	1	0.8348	26.5106	27.3454		26.5106	27.3454	e
AT4G23980	1-4	AAGAAGCCGTACCAAGGTGCAGA	TTTAAATCCACAGCCCTGCCCACA	60	1	-0.0475	22.8661	22.8186		22.8661	22.8186	c
AT4G24020	1-4	GAGTTTGCCCGACGACAATGAAG	GGCCTCCATCAGTACCTTGAACAG	141	1	0.0128	23.3895	23.4023		23.3895	23.4023	c
AT4G24060	1-4	TCAGAAGCGAGGAAGCGGTAGTGA	CATCCCAGTCCAATACCCACCAGA	61	1	-0.3957	21.7716	21.3759		21.7716	21.3759	c
AT4G24240	1-4	CGGGGATATTACAAGTGCAGCAGT	ACGTCACGATTAGCATCATCGCA	94	1	-0.1305	22.6244	22.4939		22.6244	22.4939	c
AT4G24470	1-4	CACAGATCAAGATTCTGCCCAA	TGCCGCAATGAGTACACGAT	62	1	-0.2348	22.0408	21.806		22.0408	21.806	c
AT4G24540	1,3,4	TGGGAAGGTATAGTCTTCATGC	CTCAGTTTCCGTAGCTGCTT	139	2	0.43	26.08	26.51		26.08	26.51	b
AT4G25400	1,3,4	GAGTTCATCCAGGGAAAACG	CGACATGATTCGAAATCTCA	181	2	0	36	36		36	36	c
AT4G25400										36	36	d
AT4G25410	1,3,4	AGGGAAAAAGAGCTGTGTCG	ATCGGATCCAGTTTTTCCTG	161	2	0	36	36		36	36	c
AT4G25410										36	36	d
AT4G25470	1-4	AGACCATGAGCATCCGTCGTCATA	CGGAATCAACCTGTGCCAAGGAAA	100	1	0.37	31.63	32		31.63	32	b
AT4G25480	1-4	GACGACGTATCGTTATGGAATCCT	TGAGTTGAGTTTTCCGGCAAAGTA	137	1	0	36	36		36	36	c
AT4G25490	1-4	TCCAAAGCGACACGTCACCATCTC	CCGCCGTCTGTTCAATGGAATCAT	64	1	-0.1988	29.0114	28.8126		29.0114	28.8126	c
AT4G25560	1-4	CCCATCAAAGCTGGGTTACAAAGG	CGACCACTTGTTACCCAAGGAAGA	150	1	0	36	36		36	36	a
AT4G25610	1-4	GCGCATCCCTCTCTTTGCCAAAAT	GCCGTCAAAGAAAGCCGGAAAAGT	69	1	-0.76895	32.712	31.943		32.0892	32.2297	c
AT4G25610										34.1119	33.169	d
AT4G25610										30.5348	29.2043	c
AT4G26030	1,2,4	TCGTGTCAACCGTTTCATGACTTC	TGACGACATGCATAGTCTTGTTGC	144	1	-4.6473	36	31.3527		36	31.3527	c
AT4G26150	1-4	GCTCCGATTGTAACACAACCAA	CCACAAGCGTTACAAAGAGACTTG	79	1	-0.3558	24.3206	23.9648		24.3206	23.9648	c
AT4G26170	1-4	TGCGAGGATCACAAGGGAATGAGA	CGGCTTTATCACGTTCTGTTGGGT	73	1	0.18	24.81	24.99		24.81	24.99	b
AT4G26440	1-4	CCTTTGCTATCTCCAACAACCGGG	GCGATGTTAGTAGGATCAAGGCCA	137	1	-1.3716	30.7057	29.3341		30.7057	29.3341	c
AT4G26500	2	TTCTTACCAGCACGCAGGACATGC	TGTTTCCCCATCATCACCAGCACT	61	1	-0.25935	23.1567	22.8974		23.1113	22.6895	c
AT4G26500										23.1462	23.0555	d
AT4G26500										23.2582	23.1551	d
AT4G26640	1-4	TGGAACCCCCTGCCTGTATAAGAA	GATCAGCCAGAACCTTCCCCTACT	98	1	-0.1344	22.4028	22.2684		22.4028	22.2684	c
AT4G26930	1-4	GCGTTTCAACCTCGTGTTCCAGT	TGCTCAGTTACCAGGCAGAACAGA	64	1	-0.69	31.25	30.56		31.25	30.56	a
AT4G27240	1-4	TCTAACCAAACACGCCGTGACTG	TCCACTATTCTCCTCGACGAGTCT	60	1	-0.1572	22.6876	22.5304		22.6876	22.5304	c
AT4G27310	1,2,4	AGCGGAGGTTCAGTGACGAAGA	CGATCTCATCATCGGAGCAGAGAA	73	1	-0.8088	23.6254	22.8166		23.6254	22.8166	c
AT4G27410	1-4	GCTCCAAGTTGGATGATTGGGTGT	GCCCTATTGGTTCGAGAACCGTTT	108	1	0	36	36		36	36	c
AT4G27950	1-4	TGTTTCCGGCCAAAACCAGAAGAA	GCGTTGCTCAGGATCACGAATCTC	91	1	-0.167	24.6544	24.4874		24.6544	24.4874	c
AT4G28110	1-4	GTCCATCGAAGACGGCAGCTTTT	TACGCTCCCCAAAAATGCTGGACT	60	1	0.74	28.76	29.5		28.76	29.5	a
AT4G28140	1-4	GGCCATATACTGCTGCTGCTGTTG	TGCAAGGCCAGAAGCAAATGATCT	68	1	0.7096	28.8748	29.5844		28.8748	29.5844	c
AT4G28500	1-4	CCTTCGACGGTCGGTGGAAGAAAT	TGACGACCCATTCGTGCTATGC	119	1	0	36	36		36	36	c
AT4G28610	1-4	ACAGCAATAACGGAACGGGCAAG	GCTCTTTCACTACCGCCAAGACTG	100	1	-0.1215	22.24	22.1185		22.24	22.1185	c
AT4G28640	2,3	CAACTAGTGGGCAAGTTGTGGGAT	TCAGTGGCTGAAGCCTTAGCTTGG	88	1	-0.3636	23.3838	23.0202		23.3838	23.0202	c
AT4G28800	1-4	GCGAGGAATGAGTTGTTGCAGAGT	TCGCCGAAAGGAGAAGGAGAGAA	68	1	-0.136	33.7693	33.6333		33.7693	33.6333	c
AT4G28811	1,4	ACCATTGCAGAAATCCAAGG	CAGCGAGGAAGGAGTTCTTG	152	2	1.6725	34.3275	36		34.46	36	c
AT4G28811										32.39	36	d
AT4G28811										36	36	d
AT4G29000	1-4	GCACGAGAAACAGGTGATGGAGAT	AGGCTTAGCCACTTTCCACAGGTA	83	1	-0.287	22.4769	22.1899		22.4769	22.1899	c
AT4G29080	2,3	TGGTCGGAGATGTCCCTTGGGAAA	TCACCCTTGGAGCTAAGCCGATAG	96	1	0.11	20.48	20.59		20.48	20.59	b
AT4G29100	1,4	GCAGCGCTTCATCAGCTAGT	CCTTGCAAATGTTGTTGGTG	170	2	-0.135	22.2525	22.1175		22.58	22.55	c
AT4G29100										21.68	21.82	d
AT4G29100										22.17	21.55	d
AT4G29190	2,3	TCCTGGGTTTCAGTCTCTGCCTAC	ACACGCTCCATTACGGGTTCTTCC	96	1	-0.1089	21.822	21.7131		21.822	21.7131	c
AT4G29230	2,3	GACCTTCCTCCCATCTTCCCATCA	GCGACAGTAAGCGGATACTGGAAA	85	1	-2.3838	33.8784	31.4946		33.8784	31.4946	c
AT4G29770	2	TATGCAACAACCAGCGGCAGCA	GACGGGCCATCGTAAATACCCTCT	84	1	-0.3774	23.0783	22.7009		23.0783	22.7009	c
AT4G29930	1-4	TCCGAGAGAAACAGACGGCAAAAG	ACAGATGCCTTGTCCAACTTGCTT	92	1	0.42	30.71	31.13		30.71	31.13	a
AT4G29940	1-4	CCGAAGGCCAATCTGCTTCATTGT	TGTGGACAGCAACTGGCAGGATAT	95	1	-0.1198	23.4358	23.316		23.4358	23.316	c
AT4G30080	1-4	GTCTCTGATCCTATCCGTTGGCCT	TCATCCCACGCCACCTGTAGAA	62	1	-0.3403	22.9847	22.6444		22.9847	22.6444	c
AT4G30180	1,4	TCCTGCACTCAAGAAGCTCA	AGTGGTTGGATTCGATGAGG	151	2	0.84	23.615	24.455		23.23	24.29	c
AT4G30180										24.87	25.34	d
AT4G30180										23.13	23.9	d
AT4G30410	1,4	TAGACAACACGAGCGTCCAC	AGCATCTGACGTACGAGGAAA	151	2	0.595	24.325	24.92		24.26	24.88	c
AT4G30410										24.39	24.96	c
AT4G30980	1-4	TTGTCTGAGGTTGCGCCGTT	TCCCTCAAGGATCGGGAGGTCAAA	90	1	-0.25	27.1	26.85		27.1	26.85	a
AT4G31060	1-4	TGGAGAACACGGAATGGTTGATGA	GACCTCTTTCGGACACCCAGAAT	144	1	0	36	36		36	36	c
AT4G31420	1-4	CCTCAAAGTCTCCTCTTTCGACGG	AATCGGCAAGGTACAAGAGCCTG	62	1	-0.3816	22.2931	21.9115		22.2931	21.9115	c
AT4G31720	2	TGCGTGAGTATGGTGTGAACGTGA	ATTCGTCCCTTGTTGCAGGGTCCA	87	1	0.0699	20.5173	20.5872		20.5173	20.5872	c
AT4G31800	1-4	TGCGTCCCTTCGTATGTCGCTACA	AGAAGGTACAACGCAGCGCAGA	61	1	-0.086	23.5629	23.4769		23.5629	23.4769	c
AT4G31820	2	TGTCAGTTTCCTCACGTCCATTAA	TGAAGGAACATCCCGAACTAACAA	74	1	0.1646	23.898	24.0626		23.898	24.0626	c
AT4G31920	1-4	TCAGAAATTCCGCGTTGCTCTGAA	TGTGAGTCAATAGCCGCCCTGTTA	78	1	-0.3087	24.3544	24.0457		24.3544	24.0457	c
AT4G32010	1-4	GCGACACAGATGTTCAAGGGAAGC	TGTCACCACATCCCGGATTCAAGC	79	1	-0.2949	22.8776	22.5827		22.8776	22.5827	c
AT4G32040	1,2,4	TGGAACAGCAACTCTTCCACGTCA	CCCGGTCCGTTTACGTTTGTTCTT	60	1	0.1116	24.065	24.1766		24.065	24.1766	c
AT4G32280	2,3	GGGAAAGAGGGTGACTGGCTACTT	GCTTAGCGCCATGATTCCATTCCA	63	1	0.2832	35.7168	36		35.7168	36	c
AT4G32730	1-4	CTCTGGGTTCAAGACCTTTTGCCA	TGGACACCTGAAGAGGACGAAGTC	141	1	0.38	24.27	24.65		24.27	24.65	a
AT4G32800	1-4	TCTCATCGTCGTCTTGGTCCTCTG	GGCTCGTTCCTAGACTCGGTAACT	99	1	-0.4501	25.3687	24.9186		25.3687	24.9186	c
AT4G32880	1-4	CGAAATGAGGAGACGGAGGCATAC	TGGAAGACGGGAGCCTTGTGATAT	84	1	-0.3126	23.2978	22.9852		23.2978	22.9852	c
AT4G32890	1-4	CGTCATTCGGAATATATAGGTCGG	GTTCCAACTCCTCCTCGCTTTT	66	1	0.0737	24.6734	24.7471		24.6734	24.7471	c
AT4G32980	1-4	CCATAGCCTAACCCGCGCATTTAT	CTTCCTTCACCCTTACCCGAAAGA	112	1	-0.08	22.5758	22.4958		22.5758	22.4958	c
AT4G33450	1-4	TTGGTGATGTTTGGATCAAGTTGG	GGAAGATCAGGGAAAAGCTGTAGA	62	1	0.09	34.71	34.8		34.71	34.8	a
AT4G33880	1-4	CTCGTCCCCAATGGAACAAAGGTC	GCAATCGGCGCATACATCCATAGA	128	1	0	36	36		36	36	a
AT4G34000	1-4	AAATCAGCTTCTGGAGCCTCTGC	CAAGCATTGCCTTTTGCATCCCAT	61	1	0.52	23.41	23.93		23.41	23.93	b
AT4G34410	1-4	GTCAGGGTTTTTCCAGTGACAGCA	GTGTCTGAATCCAACCGAGGCATT	64	1	-0.0085	28.7428	28.7343		28.7428	28.7343	c
AT4G34530	1-4	GAGTTGAGGCAACCTCTTTGGCA	TGTGAATCCAAGGCCGGATTTTGA	62	1	0.49	28.05	28.54		28.05	28.54	a
AT4G34590	1-4	GGAGCAGAGGAAACGTAAACGGAT	CCTGAGCCGTTAGATCGTCTAGGA	98	1	-0.2884	19.0483	18.7599		19.0483	18.7599	c
AT4G34680	1-4	CTTCCTTCTTTGCCGGATGAA	CATCCACAACACGAGATACCCA	60	1	-0.2746	23.6541	23.3795		23.6541	23.3795	c
AT4G34990	1-4	ATCTCCGACCTGATCTCAAGAGGG	GAGACCACTTGTTACCGAGAAGGC	93	1	-0.21	22.82	22.61		22.82	22.61	a
AT4G35040	1-4	GAAACGGATCATTCAGCAACGTCA	GCACGATGCCCACCTTTTCTCTTA	64	1	-0.3723	21.735	21.3627		21.735	21.3627	c
AT4G35270	1-4	GTTTGGCTTCACCAAATGTGGCTT	TCCACCTCGGTTACCGGAGAATAG	86	1	-0.3585	24.7967	24.4382		24.7967	24.4382	c
AT4G35280	1-4	ACAACACCCTGATGTGTCCGAAGT	TTGGGAAAAGGAGGAGGAGCCGAT	100	1	-0.8645	35.6611	34.7966		36	33.6533	c
AT4G35280										35.3222	35.9399	d
AT4G35550	1-4	CTCCCATTCTCCCTCCTGCAAGAT	ACGGCACCATTTGTGAGCGTCT	81	1	0.0248	22.5887	22.6135		22.5887	22.6135	c
AT4G35570	2,3	GCTCTACCAACATTACCGACGGAT	TCTTCGTCTTCCTGGACGATTTCC	82	1	-0.433	20.8597	20.4267		20.8597	20.4267	c
AT4G35580	1-4	TAGGGTATTTCCGATCACGAGGGC	CCAGACACAACAGCAACTACGTCA	69	1	0	36	36		36	36	c
AT4G35900	1,2,4	CGCGCTAGGAAACAGGCTTATACA	TTCTGCCTGCAAGTGAGCAACT	63	1	-0.4438	27.721	27.2772		27.721	27.2772	c
AT4G36060	1,3,4	TTCTTCTTCTGCCGATGCTT	TCCAGAAACATCCTGTTGAGC	175	2	-0.9975	30.97	29.9725		31.57	30.38	c
AT4G36060										30.18	29.9	d
AT4G36060										30.56	29.23	d
AT4G36160	1-4	CAAGAGAGCTGCCGAATCGGATAT	TGGGAACCTTGGGATCTTCCTGCT	91	1	0	36	36		36	36	c
AT4G36240	1-4	TTCACCGCCAGAGGATCTCTT	AGTCCTCCAAATCACCAACCG	62	1	-0.4602	24.1257	23.6655		24.1257	23.6655	c
AT4G36540	1,3,4	AGGATGAAACAGAGCCAAGC	TCTCTTCTTGCCCTCTCTGC	151	2	0.2775	22.815	23.0925		23.1	23.57	c
AT4G36540										22.43	22.71	d
AT4G36540										22.63	22.52	d
AT4G36590	1-4	TCTCTCCTGGTGGGAAAGTG	TGCCAGCACCTCAGTGAGTA	185	2	0	36	36		36	36	b
AT4G36620	1-4	GGTCGATGCACGTCTCTCTTCT	CCCAAGTCGTTGTGTAATGCG	63	1	0.0175	24.4342	24.4517		24.4342	24.4517	c
AT4G36650	2	CTGCTCAGGAACTAGCAACACACA	ATCGGGTTTCTACGGGTGCAGA	73	1	-0.3358	23.4995	23.1637		23.4995	23.1637	c
AT4G36730	1-4	GCCAATCAACAGGAACAGGGTTCA	GCGTCAGCAAGCATCTGTCCAAAG	62	1	0.0646	22.1301	22.1947		22.1301	22.1947	c
AT4G36740	1-4	ACCAGTAGGAGAAGTGAAGCAGCC	AAACAAACCGTTGCCTCCATCTG	88	1	-0.3486	26.4418	26.0932		26.4418	26.0932	c
AT4G36870	1-4	TTGAAGAGGTGGACCGACGGTACA	ACCGTGGCCCATTACTATGTCGAA	86	1	-0.3244	25.0879	24.7635		25.0879	24.7635	c
AT4G36920	1-4	TCCCAAGCTCAAATCGAGGTTGTG	TGCCGAGTCATCAGGGAATCCTAC	61	1	-0.4093	21.8789	21.4696		21.8789	21.4696	c
AT4G36930	1-4	GAAGGACCTGACTTGGAAGAGGGA	TGTGAAAGCGAGGAAGGAGGAGAA	65	1	0.05	24.51	24.56		24.51	24.56	a
AT4G36990	1-4	CCGTCGTATGTCCGTCAACAGAT	TCGTCAGCTCAACACTTACGGATT	109	1	-0.6121	23.0867	22.4746		23.0867	22.4746	c
AT4G37180	1-4	TTGTCGGATGCAGCGGATGCTTAC	TTGGAGGGCCACAAGTTGCTACAC	135	1	-0.2579	21.6255	21.3676		21.6255	21.3676	c
AT4G37260	1-4	ACCGTCTCGTCAGTCCAAGGAA	TCTGAGGTTACAGCGTCATCGTCT	80	1	0.4	22.32	22.72		22.32	22.72	a
AT4G37730	1-4	TTGTGACGACGCCGACATATCAAA	GAGTCCGGTTCATCTGCTTGAGAG	60	1	-0.622	24.1269	23.5049		24.1269	23.5049	c
AT4G37750	1-4	GAGGAGTCACAAGACATCACCAGC	GTTTCCAGCGACTCTACCAATCCG	65	1	-0.3041	21.5927	21.2886		21.5927	21.2886	c
AT4G37780	1-4	TGGGATAAAGAGGTGCGGGAAGAG	CGGTGAAGCCTCCATGCTTTAAGT	83	1	0.84	28.93	29.77		28.93	29.77	a
AT4G37790	1-4	TCTCATCCGTTAAAGTCTCGCAAC	TGGTTCCAAAACAGGAGAGCTAGA	94	1	-0.4864	22.5776	22.0912		22.5776	22.0912	c
AT4G37850	1-4	GGCTCAACCGTTTTCAAGAAACCA	GCCTTGTCCATCTTTTTAAGGCCA	135	1	-0.27	31.84	31.57		31.84	31.57	a
AT4G37940	1-4	CTTCATGCTGGAGCTTGCAAAGTC	AGCTATTCTCTGTGATGCCGAGGT	85	1	-1.0289	33.6447	32.6158		33.6447	32.6158	e
AT4G38000	1-4	GTTGATTCCTCCTTCGACGGTGAC	CCTCCAGTGGCGAACCTATCGAAA	60	1	-0.644	26.0561	25.4121		26.0561	25.4121	c
AT4G38070	2,3	ACAGAGAAGGTGCTTCGCAGAACC	GAGGAGTTTACGGCACGTTTCGAT	71	1	2.13375	33.125	35.2587		32.47	35.72	a
AT4G38070										33.35	35.39	b
AT4G38070										33.17	34.92	b
AT4G38070										32.53	35.95	a
AT4G38070										33.57	33.78	a
AT4G38070										33.39	36	a
AT4G38620	1-4	TCCCGGCAATAAGCGACCATTTG	TCACCGAGGAAGAAGACGAACTCA	75	1	-0.03	22.64	22.61		22.64	22.61	a
AT4G38900	1-4	TTCTGACTGCTCTCACCGATTGC	TGCTCTGAACGAAGCACTGAATGG	69	1	-0.1213	22.3312	22.2099		22.3312	22.2099	c
AT4G38960	1,2,4	TCGCCCCTGCGATGAAAAAGTTC	ACCAACACGTACATGCCGACTAGC	64	1	-0.3562	24.1137	23.7575		24.1137	23.7575	c
AT4G39410	1-4	CATGGGCATGGAGTTGTCAAGC	ACCACCATCGCCAACCTCATCA	104	1	-0.4616	25.0212	24.5596		25.0212	24.5596	c
AT4G39780	1-4	CGCGAACTCGCCTCTTAGCTTGTA	ACCCGACTCTGGCTTGGAACTTT	90	1	1.03	25.6099	26.6399		25.6099	26.6399	c
AT4G40060	1-4	TCCTCTTCCTTAACACCCTCCGTA	TCTCTCCGCCACAATTTCGATTCT	140	1	-0.4251	19.9713	19.5462		19.9713	19.5462	c
AT5G01160	1,2,4	GGCATGATCACAAGGAATCAGACG	CAGCTAGGCGAGAGAGTTCACTTC	84	1	-0.2176	22.4021	22.1845		22.4021	22.1845	c
AT5G01200	1-4	CCGAGGACGAACACCTACGATTTC	GGGGGTGGAACATGTGCTAAAGTC	75	1	0	36	36		36	36	a
AT5G01310	1-4	TGGTCTCGTATCTGCCAGGACATT	ACACTGAGCCTTTGTTCCAGCTTT	60	1	-0.2145	24.6096	24.3951		24.6096	24.3951	c
AT5G01380	1-4	ACTGCTGCCTAATAGCATCTGGCT	ACCTCGTCACTAGATACAAGGCGT	60	1	1.56693	28.5945	30.1614		28.5108	29.7188	c
AT5G01380										28.5339	30.6645	d
AT5G01380										28.8225	30.5436	d
AT5G01860	1-4	TTTCCCTCCCATGTCTCACCTCTC	GGTCGTGAATGCTGCCCTCTAGAT	89	1	3.59664	28.1505	31.7472		28.0643	31.2509	c
AT5G01860										28.06	31.08	b
AT5G01860										27.76	31.33	b
AT5G01860										28.21	31.5	b
AT5G01860										28.3638	32.9958	d
AT5G01860										28.0913	30.6339	c
AT5G01900	1-4	CCACTTCACAAGAGGGGAAGAAAG	TGGTAGATCGGGGTTGAAGATTCG	83	1	0.7069	34.4272	35.1341		32.8544	35.3448	c
AT5G01900										36	34.939	d
AT5G01900										36	34.9078	d
AT5G02030	1-4	TGTAAACCTCGTCGAGCATGGAGA	GCGGCGGAGGAGATAATGGAAAGA	63	1	-0.7117	22.5006	21.7889		22.5006	21.7889	c
AT5G02320	1-4	TGGTAAGGACTTGGCGATGACAGA	GGACCTTGGACTCAAGAGGAGGAT	93	1	0.4	23.59	23.99		23.59	23.99	a
AT5G02350	2	ACTCCACGCATTCTTTGTGGAACA	TGCGGTGCATGTCAACTATCGAAA	88	1	0	36	36		36	36	c
AT5G02460	1-4	AGGCGTTTGTTGCTGTTGCG	ACATCAACCAATCACAACCACCGT	100	1	0.2668	22.9934	23.2602		22.9934	23.2602	c
AT5G02810	2,3	GCACTTAAAGACCAGCCCCATTGA	TCGTCGGAACATCCCTGTCATCAT	64	1	-0.3315	22.9389	22.6074		22.9389	22.6074	c
AT5G02840	1-4	TCAGATCAGGAGCCATGCCCAAA	CGCTTCTTGTGTGGCACATCTCTT	77	1	-0.58	36	35.42		36	35.42	a
AT5G03150	1-4	GGCACGTTGTTCTCCAGGAAAGAT	GAACTCATCCTCGCTCCTTCCTCA	86	1	-0.497	25.8495	25.3525		25.8495	25.3525	c
AT5G03250	2	TTGACGTGTACCTGAAGGCGCATC	GCTTCCAATGAGAGCTTCTGGCAA	94	1	-0.0546	25.6787	25.6241		25.6787	25.6241	c
AT5G03415	2,3	GCGACACTACTTTTCAACGCCTGA	ACACCAGAAGCTCCTTGAGAACCA	76	1	0.1384	22.4131	22.5515		22.4131	22.5515	c
AT5G03510	1-4	ACCGTCTAGCCCTAACCCTAGAGA	AGCAAAGAGCAGCGACGATCATTT	94	1	-0.9698	25.3479	24.3781		25.3479	24.3781	c
AT5G03680	1-4	GGCCGAGACAAGAAACCCTAACTC	CCTTTGGTATCCATGTTCCTCGGA	134	1	-0.2525	25.2277	24.9752		25.2277	24.9752	c
AT5G03720	1-4	TCCCAAAGGCCCAAAAAAAGATGC	TGGTGACCCAGAGAAACCCATGTC	124	1	-0.275	26.3999	26.1249		26.3999	26.1249	c
AT5G03740	1-4	GAGGAAACCCCAAAGAAGCCTGAA	GGTTCTTGGAGGAGTTGGGTTCTG	67	1	0.142	20.1991	20.3411		20.1991	20.3411	e
AT5G03780	1,2,4	TCCCTCGATTCGCTTCTGGATGAT	TCCTCGTCACCACAACGTTTC	100	1	0	36	36		36	36	a
AT5G03790	1-4	TTGATGGTCCCGGCAGAGATTTG	CGATGAGGTGAAGAAGCTGAGAGC	78	1	-0.32765	21.762	21.4344		23.4125	23.0398	c
AT5G03790										20.1115	19.8289	c
AT5G04150	1-4	TGTACTCTTCACTTCGTGCTCTCT	GGAATGCTCAGCTTCCTCTTTTGA	61	1	0	36	36		36	36	a
AT5G04240	1-4	TTTCAAGGCAGTGCCACGATCATT	CGATCTCTTAGTCGGGAGCTACGA	60	1	-0.1586	23.7948	23.6362		23.7948	23.6362	c
AT5G04340	1-4	GCCTCCGTTCTTTCCTTCGTAGTG	TGTGAAGTCGCACGTTTGCTCTAT	100	1	-1.1146	28.5437	27.4291		28.5437	27.4291	c
AT5G04390	1-4	TGAGGGCAACCACAAAAAGGATGG	TTTGGGAGGACCAAGAGGCTGATG	68	1	-1.0232	31.7699	30.7467		31.7699	30.7467	c
AT5G04400	1-4	TTCCGCAAAACAATACAGGGAGCA	CGCTCTGTTTGTTCTTGTTCCTGT	99	1	-1.3121	34.2201	32.908		34.2201	32.908	c
AT5G04410	1-4	TGACCAGAAACCTGCCCCTAAAGA	CGTCATCTGGAACATGGATCGCAA	99	1	0	36	36		36	36	c
AT5G04640	1-4	TTCGTGAGGAAAGCGGCTACAACG	TCATAGCCACTCCGGTCTCTTCCA	94	1	0.27	29.34	29.61		29.34	29.61	b
AT5G04760	1-4	CCTTGGACAGAGAACGAACACAAA	AACCGTGTGCCTCCAGATCCAACT	100	1	0	36	36		36	36	a
AT5G04840	2	TAGGCATGTTGCAGACGGTGGAAG	TGGCTATTCTCCAGGGACAGTGTT	91	1	-0.2704	23.0558	22.7854		23.0558	22.7854	c
AT5G05090	1-4	TACCTCAAACCACACCGCCACAAC	TTGCTGGTTCGTCTCCGGTAGAGT	75	1	0.26	25.41	25.67		25.41	25.67	a
AT5G05120	1-4	TGAACCGACCAGAACCAGAT	TCCTTGACTTGGGTCACTTTG	200	2	0	36	36		36	36	a
AT5G05120										36	36	a
AT5G05410	1-4	TCAAACTCGCTCAGCCAATGCTTA	TGTCTGGAGAATGGTGCGGAAGAG	71	1	-0.3241	25.4831	25.159		25.4831	25.159	c
AT5G05610	1-4	TCCAGAAACGGCGTAAAGAGATCA	TCCTCCACAACTTCCACAGAGTG	123	1	-0.3422	20.5741	20.2319		20.5741	20.2319	c
AT5G05770	1-4	TGCCGGAAAATCTCCACCGTCAAG	TCGGCGAGGCTTAGAAAGATCTGT	66	1	-0.349	36	35.651		36	35.651	c
AT5G06070	1-4	GGCCGTTGATCTCGGAAATTCCAA	TTCGTCATGGAAGAGGGCAAAGAC	86	1	-0.1776	26.5765	26.3989		26.4531	25.7179	c
AT5G06070										26.65	27.15	b
AT5G06070										26.75	27.01	b
AT5G06100	1-4	TGGGCACGTATGGCTGCACATT	AACCAGCTCGTTGTCGCCTCTT	94	1	0.06	25.21	25.27		25.21	25.27	a
AT5G06250	1-4	CACTAACTCCGCCGTGAATACGA	GCGGCTCCATAGTGGGAATACTCT	117	1	0.46	24.74	25.2		24.74	25.2	b
AT5G06420	2,3	GTGCAAACTTGTTGAGACTCCTGA	TGATGGTTCTGCGATTAACGCTTC	120	1	-0.4629	24.1101	23.6472		24.1101	23.6472	c
AT5G06500	1-4	TGACGATAGGATGAGGAGGGCAAG	GCGCATATCGCACAGAATGGACAG	91	1	0.705	32.45	33.155		32.31	31.89	b
AT5G06500										32.59	34.42	b
AT5G06510	1-4	TCCAAACTCGAAGCAAGCTGATTG	CTCTTCACTTTCTCACCTGGTGGT	96	1	-1.1341	28.4936	27.3595		28.4936	27.3595	c
AT5G06650	1-4	CGCGTCGTTGATTTGAACAGCTTC	GCTTTCTTCCACCGCCAACAAAAC	90	1	-0.5911	27.651	27.06		27.8221	26.0649	c
AT5G06650										27.37	27.87	b
AT5G06650										27.59	28.24	b
AT5G06710	1-4	AGCAGTTGAATCTTCGTCCTCGTC	GCTTTGTCCTGGCTCGTCTGTTTT	66	1	-0.2537	23.4345	23.1808		23.4345	23.1808	c
AT5G06770	2,3	CACAACTCCAATGGCGGATTCAA	CAAATGGACATCCAGAAGTGCTGA	118	1	-0.2884	24.6437	24.3553		24.6437	24.3553	c
AT5G06800	1-4	TGCCTGAGTCTCAAGAAGGCAAGT	TGCACTCCAGTTCTTGTGTCAAGC	82	1	0.7019	29.6367	30.3386		29.6367	30.3386	c
AT5G06840	2	GGCCAGATCCCAAGGCGTATTCTT	TGGGTAGTCCACCTTGCTGTTGAT	71	1	-0.2535	26.0872	25.8337		26.0872	25.8337	c
AT5G06950	1-4	ATCATCCTGATCTTGGGTCGGAGG	GTCACTCGAATCAGAAGCAGCAGT	62	1	-0.2336	23.2102	22.9766		23.2102	22.9766	c
AT5G06960	1-4	TACAAAGAGCACGGCAACAGGG	ATCTCCAGCGGTAGAATGGGCT	71	1	-0.3278	23.907	23.5792		23.907	23.5792	c
AT5G07060	2,3	TACATGCGAATGACCCGAGCGGAT	TGGTCGCCACCTAAAAGCTGTGAA	81	1	-0.6622	26.5652	25.903		26.5652	25.903	c
AT5G07100	1-4	TTCACTATGCCTCCTGGCCTTACT	GGAGACGGCAAAATGTTGGAGGAA	83	1	-0.1068	33.5987	33.4919		33.5987	33.4919	c
AT5G07160	1,2,4	GCCTCTCTATCTCCGTTTCATCGC	GAGCAAAGGCAGCTAAAGGAGTGT	79	1	-1.9027	36	34.0973		36	34.0973	c
AT5G07210	1-4	AGGTCCAGTCACCATCGTCTTCAT	CAAGCATCAACAAGGAGAAGCGGA	98	1	0.8685	30.5079	31.3764		30.5079	31.3764	c
AT5G07310	1-4	AACAAGATCCTAACCCACCGGCTC	AGTGCCTCTTCCTCAATAGCCCTT	63	1	-1.6894	36	34.3106		36	34.3106	c
AT5G07500	1-4	TGTAACGCCGGGAACTTGTGTCAG	ATGCGTACCTGCACCTGTGCTTTC	100	1	0.0683	28.0663	28.1346		28.0663	28.1346	c
AT5G07580	1-4	TGCTGCAAGAGCCTATGACTGTG	GCTTCATATTTCCCGGCGTCAAGA	90	1	0.2788	22.1969	22.4757		22.1969	22.4757	c
AT5G07680	1-4	ACAACTTGCCTAAAACCGCTAAGA	CGCCACTTTCCTTTTCCTCCACTG	80	1	0	36	36		36	36	c
AT5G07690	1-4	GCATGGACTGCCGAAGAAGACAAG	TCCAGCTTTTTGGGGAATGTCACG	90	1	-0.15	25.46	25.31		25.46	25.31	a
AT5G07700	1-4	CCAGAAAAAGCTGGGCTGAAACG	GCCACGAGATGCATGAAGCATGAT	138	1	0.08	23.9	23.98		23.9	23.98	a
AT5G08070	1,3,4	TTGACGCAACGATGGAATAA	ACGTCGTTTTTGGCAACTTC	221	2	0.465	26.125	26.59		26.37	26.66	c
AT5G08070										25.88	26.52	c
AT5G08130	1-4	AGTTGCTGCAACATCAGCTCTCAT	TGGGAAGAAGGGACAGACAAGGAA	76	1	0.04	22.87	22.91		22.87	22.91	a
AT5G08139	1,2,4	CGCGATTCATCCGTAGCCTCGTTA	TTACACCAGCGAGTCGAGCAGTCT	95	1	-0.2058	23.8203	23.6145		23.8203	23.6145	c
AT5G08190	1-4	GCTTCCGAAAGCTACCATGACGAA	TCTCTAGCAACACGAACATCTGCG	69	1	-0.3021	22.5587	22.2566		22.5587	22.2566	c
AT5G08790	1-4	AGCAGATCTCGGCTCCGGTTAT	GGTAAACTAGACCCGGTTCCGTAA	130	1	-1.6735	33.6515	31.978		33.6515	31.978	c
AT5G09330	1-4	TCCTGAGGAACATTCATCTGCGTC	AGACATCTCTGGAAGCTCCCAAGG	74	1	1.0327	34.3448	35.3775		34.3448	35.3775	c
AT5G09740	1-4	GCTTGAAGATGACACGTCACCAGA	GCATCCAGCTCTTCATGACCCTCT	73	1	-0.17765	21.404	21.2263		21.3713	21.0785	c
AT5G09740										21.4367	21.3742	d
AT5G09750	1-4	ACCTGGCACGAGTCTCTGAAGAA	GGCTAGACATCGCCGTGAGAGAAT	64	1	-0.28	25.62	25.34		25.62	25.34	a
AT5G10030	1-4	TGCGGTAACAGAACCTTGAGAAGC	TGTGGAAAACTTCAGCAGAGCGG	82	1	0.1155	26.7273	26.8428		26.7273	26.8428	c
AT5G10120	1-4	TTTAATCACAGCCGCGAGAACACT	TCGAAAGCCGCACGATTTGAGAAA	61	1	-0.1939	35.8509	35.657		35.8509	35.657	c
AT5G10140	1-4	TTCAACTGGAGGAACACCTTGA	CATGAGTTCGGTCTTCTTGGC	64	1	-1.6559	33.1621	31.5062		33.1621	31.5062	e
AT5G10280	1-4	CAAGTGGTCAACGATTGCGAAT	GGTGAGTCATTGGATCAAAACCCA	119	1	-0.22	27.28	27.06		27.28	27.06	a
AT5G10510	1-4	CCTTGCTTGCCAACGTCCTTGTT	ATTGCCTCCCTCAGGAGGAAGAGT	99	1	-0.0423	24.6176	24.5753		24.6176	24.5753	c
AT5G10570	1-4	GCAGGCTTCTTGTTTTGAGGTTGG	GACATCTTCCTCCATAACCTGCGT	101	1	0.19	28.19	28.38		28.19	28.38	a
AT5G10720	2	GTTGGCCTCCCATTAACTCAACCA	GCGCTGATCATGCCCGAAAATAC	84	1	-0.4251	30.029	29.6039		30.029	29.6039	c
AT5G10970	1-4	CGGGTCAACTTCCACTGAACAGAA	CAAGCGCCTGTGAGCTGTAGAAT	77	1	-0.06725	25.6748	25.6075		25.2396	24.8851	c
AT5G10970										26.17	26.3	b
AT5G10970										26.05	26.36	b
AT5G11050	1-4	GAGCAATGGTCACAGAACCTGCC	AAGTGAAGAAGAAGACGACGCCG	98	2	6.235	28.195	34.43		28.1	34.17	a
AT5G11050										28.29	34.69	b
AT5G11060	1,2,4	ACAGCTTCCATTGCATGAACACGA	AGCTTGACCACTTCATGACGCAT	94	1	-0.2675	22.4605	22.193		22.4605	22.193	c
AT5G11190	1-4	TGAAGAGAAGAGTGTGGCTTGGAA	GCGTTTTGGCCGTTCATTAGAAGA	94	1	-0.1053	24.4401	24.3348		24.4401	24.3348	c
AT5G11260	1-4	GGCGACTGTCGGAGAAAGTCAAAG	TCAACAACCTCTTCAGCCGCTTG	80	1	0.0094	23.1369	23.1463		23.1369	23.1463	c
AT5G11270	2	AAGCTGGGCGTCGTAAAACTAGTA	TGGCGGTTTTTCATCTGGTAGTGT	140	1	-0.328	22.0122	21.6842		22.0122	21.6842	c
AT5G11510	1-4	TGCCTGGAAGGTCGGATAATGGAA	CTGATCCAAAAGGCCAGACGACAT	95	1	-0.36	24.2	23.84		24.2	23.84	a
AT5G11590	1-4	TGAGCTGCTTTAAGAGCTGCTGTC	TGACTCATTCCCTCGACCCGTTTC	69	1	-0.6406	27.4309	26.7903		27.4309	26.7903	c
AT5G12840	1-4	GGAAAGTCATCCGGGACAGAAAGC	TTTCTTCGCAAACCGGCCTCCA	98	1	-0.4655	22.3857	21.9202		22.3857	21.9202	c
AT5G12850	1-4	AGTAGAGGCGGAAACAGCAGACGA	TTGCGTCCCTTGTACCCTTCCACA	75	1	-0.4193	22.5221	22.1028		22.5221	22.1028	c
AT5G12870	1-4	AAGCGTGGCGCTTTCTCTCCTCAA	CAATCTGAGACCACCTGTTGCCGA	82	1	-0.19	26.51	26.32		26.51	26.32	a
AT5G13080	1-4	CCAAAAGGCCGTCAAGAACAACAA	TGCTTCTTCACATTGCATCCTCCA	78	1	0.1666	29.6183	29.7849		29.6183	29.7849	c
AT5G13180	1-4	CGTCGTTCTTGTTACCGGCTCTTT	TGTGCAATTCTGAGGTTGTGGGAA	142	1	0.162	35.5422	35.7042		35.5422	35.7042	c
AT5G13330	1-4	GCTTTCTTTGGATCGCGGATTTCT	ACATCAACCAGACCAAGATCAACC	102	1	0.7153	23.9892	24.7045		23.9892	24.7045	c
AT5G13790	1-4	CAGCAATCGTTCCTTTCGCT	GCAAAGCCTTGAGCAGCAA	66	1	0.2785	25.9534	26.2319		25.9534	26.2319	e
AT5G13910	1-4	AGCTGCCTTGGCCTACGATAGA	TGACGGATGAGGAAGGAGGCAT	98	1	-0.2888	30.1042	29.8154		30.1042	29.8154	c
AT5G14000	2,3	TTGCCTTCCTCCATCATCCCTGTC	CGAGTTCTATGGGTCCCACTCAGA	78	1	-1.7887	36	34.2113		36	34.2113	c
AT5G14010	1-4	ACCGCCGAGAGCTTGAGATGTGTA	TTCCCACCGTCTCTTTCCATGTCA	67	1	-0.3953	25.3372	24.9419		24.7043	24.0287	c
AT5G14010										26.02	25.78	b
AT5G14010										25.92	25.93	b
AT5G14140	1-4	TTGTGAGACCGATGGCTACGGGTA	TGGGTTCCAGTACGGAAAGCCTAA	71	1	-0.4604	24.0685	23.6081		24.0685	23.6081	c
AT5G14340	1-4	CAATGGCATCCACTGCTGGAGAAT	TTCCCGCATCTCAACAAACCTGC	60	1	0.6	34.68	35.28		34.68	35.28	a
AT5G14490	2,3	TTCTCCGCTTTCTCTGCCCATTTT	TCTCCTTTTGGTCCCCTGGGAAAC	76	1	0	36	36		36	36	c
AT5G14750	1-4	ATTTCACCGAGCAAGAAGAGGAT	CCACCTATTACCAAGCAACTTGTG	62	1	-0.63	28.01	27.38		28.01	27.38	a
AT5G14960	1-4	AGCACGAGGAACAGCTCCAAAACC	GGGCTTGTTGCAAGAAGTGGGAA	66	1	-0.6263	24.9069	24.2806		24.9069	24.2806	c
AT5G15130	1-4	ATGGTGGTGGCTGAGAGTGGAA	CAGGTCCAAAGATGTGCAGATGAC	92	1	0.6823	31.2984	31.9807		31.2984	31.9807	c
AT5G15150	1-4	TGCTTCCATTGTTGCTCCATGAA	ACATGCTGAGTTAGTGGCATTGAA	98	1	-0.615	24.2001	23.5851		24.2001	23.5851	c
AT5G15160	1,4	TTCCAACACGGTATCAGC	CATCGGCTTCCTTGTTCA	77	2	0.24	26.46	26.7		26.46	26.7	a
AT5G15310	1-4	CCACACGAAGATCAACAACAGCTT	TCACACCAGTTGATGATCCGACAA	112	1	0.07	23.36	23.43		23.36	23.43	a
AT5G15480	1-4	TGCATTTATCGCCGAACGAGAAGG	TTCACAAACCCAAGGCTACGAGAC	73	1	0.7574	35.2426	36		35.2426	36	c
AT5G15800	1-4	TGACCAGCTCTCGGATCTTCA	CATCCAGCTTCATTGCCAAAG	76	1	-0.2009	20.2213	20.0204		20.2213	20.0204	e
AT5G15830	1-4	CAACAACCTCAATATCCTCCAATACCCT	CTTCTTGCTGACTCTCTGTTAGATACCAT	162	2	3.9404	32.0596	36		32.0596	36	c
AT5G15840	1-4	TGGCTCCTCAGGGACTCACTACAA	TTGACTCCGGCACAACACCAGT	92	1	0.668	24.9205	25.5885		24.9205	25.5885	c
AT5G15850	1-4	TTCACCATATGACTGAGGGAACCA	GGCATGTACCAAGAGCAACAGAAC	98	1	0.38	24.54	24.92		24.54	24.92	b
AT5G16470	1-4	AGCTCCAAGCTAAAGCCGATGCAG	TGCGTGACCACCTTTCTCCTTACC	95	1	-0.3777	18.685	18.3073		18.685	18.3073	c
AT5G16540	1-4	TGTGTCTTAAGCTCGGGAGAACCA	AGCTTGGACCAAACTTGCAGATCC	73	1	0.0307	23.6072	23.6379		23.3344	23.1458	c
AT5G16540										23.88	24.13	b
AT5G16560	1-4	CCAAGGATGCGTTGGACTAGTAGC	TGCTCTTTCATGGCCGCCTAGAAG	78	1	0.1	24.54	24.64		24.54	24.64	a
AT5G16600	1-4	TGGGGAGGCAACCATGTTGTGA	CGCAATAGTCCAGAAAGCTTGGGA	142	1	0	24.8	24.8		24.8	24.8	a
AT5G16770	1-4	AGTGGTCGTCGATAGCCGGTAAT	ACCGGATCAATCCCCATTTGGAGA	109	1	0.04	28.49	28.53		28.49	28.53	a
AT5G16820	1-4	GCAAATTCCCATCGGTCAGGATCA	GCACAACAACTTCTCCAGCTTCGT	81	1	-0.1066	23.3689	23.2623		23.3689	23.2623	c
AT5G17260	1-4	GAACTTTATGGCGGATCTCGGACC	CACCCTCAAAACCTTCCAGGTGTG	100	1	0	36	36		36	36	c
AT5G17320	1-4	CGGAGAAATGGGCGAGGCTTTT	TTTCCTCGATGGTCAACGGAATCC	85	1	-0.3681	35.9676	35.5995		35.9676	35.5995	c
AT5G17430	1-4	ACTCGCAAAGGAAGACAAGGAGGT	GTGCGGCTAAATCGTAAGCCCTA	70	1	0	36	36		36	36	c
AT5G17800	1-4	ACCACCTTCTTGGTAGATCAGGCA	TCCTCCGTGAAGGCTCTCTTGTTA	91	1	-0.42	25.76	25.34		25.76	25.34	a
AT5G17810	1-4	TCAGTGGGAAGAGGAAGACCAGAG	CGAACAAGAAGGGTTTATGACGGT	135	1	0.1813	27.575	27.7563		27.575	27.7563	c
AT5G18240	1-4	GACCACAGCCGAGCATGAACTTA	GTGTAGCCGTCTCTGGACCTCTAT	74	1	-0.1953	25.1164	24.9211		25.9571	25.6668	c
AT5G18240										24.2756	24.1753	c
AT5G18270	1-4	CTCGTCATTGGTTGGGTTGTGGTA	AGTTGTCGTTGTCTTGTGCTTGGT	94	1	0	36	36		36	36	c
AT5G18300	2,3	TGGCGTAGATGTTGTCCCTGTCTT	CTCCCAAAATCTGCAAGGGACGAA	86	1	-0.2476	34.492	34.2444		34.492	34.2444	c
AT5G18450	1-4	CTCCGGCCAAGAAACGAAACA	GAGTCCCACGGTTAGGCTCAC	153	2	0.225	35.775	36		35.775	36	c
AT5G18560	1-4	TGTCCCAAACCACTGCCTTAAACC	TTGCTTGCTACCGGAGTTGTGAAA	90	1	-2.8661	36	33.1339		36	33.1339	c
AT5G18620	2	GAAGGGGTCGCCATTCTTCCAAAC	TGCTCTGCTTCTGTCCATTTCTCT	130	1	0	36	36		36	36	c
AT5G18830	1-4	TCCCACGGAGACTACGTCATCAAA	CGGATATAGCCCTCCAGCTCAACA	73	1	-0.368	23.2985	22.9305		23.2985	22.9305	c
AT5G19490	2	TTCAGTGTCTGAGCCACCCAAATC	TCATTTGAAGCAGTGTGTGCAAGC	94	1	-0.3544	26.4098	26.0554		26.4098	26.0554	c
AT5G19520	2	TCACCATCACCTGTGCTTCTGGAT	TCGGAGAATACTTGGTGGCAAACT	60	1	-0.5786	27.3719	26.7933		27.3719	26.7933	c
AT5G19790	1-4	TTCCTTATTCGTGGCCCCTTGTCT	CTGCCTGAGCCAATGGAATCTGAT	60	1	-0.566	30.5966	30.0306		30.5966	30.0306	c
AT5G20240	1-4	AAATCTGATGGCTGTCGAGCAC	TCTGGTGGTCTCGGACTTTGTC	61	1	-0.0344	26.588	26.5536		26.588	26.5536	e
AT5G20730	1-4	TTTCTACAACCCGAGGGCTGCT	ACCGCATACCGAGGGAAACTTGA	95	1	-0.2313	22.6749	22.4436		22.6749	22.4436	c
AT5G21120	1-4	CGCTGCTTGTCTCTCCAGATCTTC	TGTGTTCTGATTCGCATACGGCTT	100	1	-0.3188	29.4446	29.1258		29.4446	29.1258	c
AT5G22220	1-4	GAGGTTCCAGATCCTGATGAGGCT	CACGTCTATTGGTCCCATTGTGCT	84	1	-0.3066	23.4632	23.1566		23.4632	23.1566	c
AT5G22290	1-4	TCGAGCCTTGGGATTTACCCGATA	TTGGCTTCCACCAACCAAACACGA	60	1	0	36	36		36	36	c
AT5G22290										36	36	d
AT5G22380	1-4	GCTTAGGGATTGTGGAAGCGTTGA	TTTCCCACGCGCACAGAAGAAG	77	1	0.9333	34.264	35.1973		34.264	35.1973	c
AT5G22570	1-4	TCCGGTGAATCGTCCCTCCAATT	GGGGAGCCCCTCCAAGAAAAGAAA	72	1	1.2312	33.5444	34.7756		33.5444	34.7756	c
AT5G22890	1-4	TGGCGCAAATCACAGATTTCAACG	TGTCCTCAACACGGGTGTAGATGG	73	1	-1.2027	26.8309	25.6282		26.8309	25.6282	c
AT5G22990	1-4	ACCATGATGATTCGTGTGGTCAGA	TCCCATCGAAATGAGTTCCAACCT	91	1	0	36	36		36	36	c
AT5G23000	1-4	CCTTGGTCGCCTGAAGAAGACTCT	TCCCACATCTCCTCAAACCGGCTT	109	1	0.72	35.28	36		35.28	36	a
AT5G23090	1-4	TGCAACACGAACATCTGGTGGTA	GACGCTTCTCTTCCAAAAGCTACG	72	1	-0.1835	22.5624	22.3789		22.5624	22.3789	c
AT5G23150	2	GCTGTCCCTGCAATTCCAGGTCAT	TCAAGCTGGCCTCCAACAATTCAC	90	1	-0.4381	22.9248	22.4867		22.9248	22.4867	c
AT5G23260	1-4	CGCAGACGAAGCTCAAGGTTACAT	TGATCATCATGACGACCAGGAGCA	84	1	-0.2337	22.6487	22.415		22.6487	22.415	e
AT5G23420	2,3	TCTTAGCCTCTGCTTGTGTCTCCA	CGCTTTCGCTCTCTGTCTCTGTGT	89	1	-0.5713	32.6897	32.1184		32.6897	32.1184	c
AT5G24110	1-4	CCTCGGTAACTGATCTCAAGGAGC	TCGGAGCCAAATTTCCAAGAGGAT	124	1	0.6729	27.0662	27.7391		27.0662	27.7391	c
AT5G24470	2,3	AAGGTTCGTTACGAGAGCCGGAAG	TTGGCCTTTGATTCGTGGTCGTTG	60	1	-0.9708	22.4232	21.4524		22.4232	21.4524	c
AT5G24590	1-4	TATCGTCAAGCCCGGTGGTTGT	CTGGAAAAGCACCCACAGGAAGAA	93	1	0	36	36		36	36	c
AT5G24800	1-4	CGAAAAGGTCCAGCCGGAAACAAT	TCGACCTCATGAACCGGGATTACA	85	1	-0.096	22.9753	22.8793		22.9753	22.8793	c
AT5G25150	2	TGGGATGCCCAGTTTAGCCCTTTC	GTCCATTGACCAAATCCGTGCAGT	81	1	-0.1516	22.6089	22.4573		22.6089	22.4573	c
AT5G25160	1-4	GCTTGTGGCTTATCGAATGCGCTT	TCTCCACTTCCTTTCCACGGACAG	76	1	-0.26205	31.3062	31.0442		31.7174	30.8233	c
AT5G25160										30.68	30.96	b
AT5G25160										31.11	31.57	b
AT5G25190	1-4	ATGGCACGACCACAACAACG	TCAAGAGAGGGTGACGAATTTCGG	85	1	-0.2293	26.7594	26.5301		26.7594	26.5301	c
AT5G25220	1,2,4	TCTGTTCTCAAAGCTTGGTGGCAA	ACCAACCTCGCCTTATCTTCCTCA	74	1	-0.3985	21.0377	20.6392		21.0377	20.6392	c
AT5G25390	1-4	TCCAAGGAATTTGAACCGTTCGAT	TCTCTTGAAGAGAAGAGTGTGGCT	147	1	-0.7453	23.1593	22.414		23.1593	22.414	c
AT5G25790	1-4	GGGGATCTTAGAGCGTAACCCTGA	TGCTGCACATTCTCCTGCAAATCT	90	1	-0.4865	25.6008	25.1143		25.6008	25.1143	c
AT5G25810	1-4	TCGCTAGAGTCTCTCGTGTCTTCC	TACAATCTCCCCTAGCTCCTCGGA	60	1	-0.115	28.1448	28.0298		28.1448	28.0298	c
AT5G25830	1-4	TCTCCGGTGACCTTTGTATACCTTC	CCACAATGTTCGAAAGCCACTC	69	1	-0.6338	24.2123	23.5785		24.2123	23.5785	c
AT5G25890	2,3	GCTCCTCCTTGTCACCAATTCACT	ACTGGAGCTACCTCAACCCTGTTA	113	1	0.4692	21.4999	21.9691		21.4999	21.9691	c
AT5G26170	1-4	TTCTGCCGGGAGAGTTGCGTTCAA	TGAACCCGTCGTCAAGCACTTCCA	62	1	-0.0061	26.9137	26.9076		26.9137	26.9076	c
AT5G26210	1-4	TCCGACTTTGTGATCCCGAAAAGG	GGCAAATTCACTTCCCAGTGCTCA	76	1	-0.2569	21.2959	21.039		21.2959	21.039	c
AT5G26580	2,3	TCGATCAGCTTAACGGAAGG	ATGAGTCGTATCGGCCACA	200	2	0.43	34.82	35.25		36	34.5	b
AT5G26580										33.64	36	b
AT5G26610	1-4	TCTTCGTCGCTATCGTTCCCGAAA	AAGAGCCAACCCACAAGCAGCATC	77	1	-0.036	21.8404	21.8044		21.6108	21.1888	c
AT5G26610										22.07	22.42	b
AT5G26630	1-4	TGGTGTCCCAATGGAAGACGATGT	ACTCGGTTGCTTTGGTGATCCTCT	99	1	-0.655	32.35	31.695		32.05	31.95	b
AT5G26630										32.65	31.44	b
AT5G26660	1-4	CTCCATGCTGCATTAGGCAACAGA	TGTTCTTCCCGGTAACCGCGTT	60	1	0.05	25.39	25.44		25.39	25.44	a
AT5G26870	1-4	AGATGAAGGATTCATTAGAAAGTGG	TCTGTGTTTGACACACCGATATT	150	2	-0.8707	31.0477	30.177		31.0477	30.177	e
AT5G26930	1-4	AGTCACTTTGCAATGCATGTGG	AGGCTAAGCTTTTGTGGCTGC	95	1	-0.8576	28.126	27.2684		28.126	27.2684	c
AT5G26950	1-4	CAGAACCATTGATGAGTGGTG	CAGTACTCGTCAAACTGTCAAAG	165	2	0	36	36		36	36	e
AT5G27050	1-4	AAGAAGATCCTCGACGACAATA	AAACGAACACATAATCTAAACTAGAAACA	166	2	-1.8263	36	34.1737		36	34.1737	e
AT5G27070	1-4	CAGTTTCTAGCTTTGACCAATCG	TATAAGGGAACATCATTGGATCTGC	186	2	-0.7405	30.1371	29.3966		30.1371	29.3966	e
AT5G27130	1-4	TGTCAACGAGTATTGCAGCGATCA	GACGGAGACGAGAGGTTAGGGTTT	75	1	-0.34	32.45	32.11		32.45	32.11	b
AT5G27580	1-4	TTACTCCAACCCGAGAACCAGACC	GATTCGTTGTGGAAGAAACCGCAC	64	1	-0.7456	30.2548	29.5092		30.2548	29.5092	e
AT5G27880	1-4	TCAACCTCTCAAGCCTTAGGTGGT	CAGCTTCCATCTCCTTCCGCTTTT	85	1	6.19729	29.0725	35.2698		28.2417	34.3957	c
AT5G27880										29.5	36	b
AT5G27880										28.72	36	a
AT5G27880										28.53	36	a
AT5G27880										29.7935	34.6162	d
AT5G27880										28.5276	34.8251	c
AT5G27880										28.3447	34.1676	c
AT5G27910	1-4	TTTTCCCACGCGCTTCTTCCTCCT	TGGAATCCACCAACCACAACCACA	89	1	0.2147	26.8194	27.0341		27.6428	28.2152	c
AT5G27910										25.996	25.853	d
AT5G27960	1-4	AGGTGTTGAAACGGTTCATGCAGA	AAATGCGGTAACTGCTCCCAGTC	93	1	0.02	35.98	36		35.98	36	b
AT5G28300	1-4	TGGGAGCATACTTCAAGAAAGTTG	TGCATTCTTGTGGACTCCTCTTAA	61	1	0.03	22.74	22.77		22.74	22.77	b
AT5G28650	1-4	GGAGGAAATACGGACAAAAGCCGA	ACCGCGCACACTGCTACATTTAT	77	1	-0.0152	26.5483	26.5331		26.5483	26.5331	c
AT5G28770	1-4	GGCTGCTTGTAGTGTCTGGAGAAT	CGAGCAAAGGTGAAAATGGCTGAA	139	1	0.5174	21.8958	22.4132		21.8958	22.4132	c
AT5G29000	1-4	ACTTCACGAGGCATTCGTTGAAGC	TTAGGGGTGGCTCGTTCACTACCA	63	1	-0.7029	24.7259	24.023		24.7259	24.023	e
AT5G35550	1-4	ACTCTCCCTAACCAAGCTGGTCTC	CCCCGGTCTTAGGTAGTTCTTCCA	78	1	1.5125	26.62	28.1325		25.75	27.98	a
AT5G35550										26.8	28.14	a
AT5G35550										26.87	28.37	a
AT5G35550										27.06	28.04	a
AT5G35750	2	TGGATTTGAAGCGACAAGGAGAGT	TGCTAATATCGGGACGTGCCAAC	124	1	-0.1106	22.5977	22.4871		22.5977	22.4871	c
AT5G37020	1-4	TGGCACTGACAAAGACACTCCATC	TATCTTTCGGGGACAGCCCAAACG	65	1	-0.3305	20.5296	20.1991		20.5296	20.1991	c
AT5G37260	1-4	TGGCTATGCAGGAACGTTGTGA	ATCTTCCTCTCCTCCAAGCGTCTT	60	1	0	36	36		36	36	a
AT5G37420	1,4	CACAAGGCTAGAGCCACCAA	GGATTCAGCATAATCTGGGTCA	118	2	0.4593	27.7279	28.1872		27.7279	28.1872	e
AT5G37800	1-4	TCGTACCGCTACTCGGCTTCTT	CAATAAACGGCCTTTCACGGGAGA	62	1	0	36	36		36	36	a
AT5G37890	2	TCCCATCTTCCAGAAAGTTTCTGT	TCCTCAAAAGCTAAGGCTACTCTT	99	1	0.698	34.3615	35.0594		33.8609	36	c
AT5G37890										34.862	34.1189	c
AT5G38140	1-4	TGAGTTTGGCCTGCAAAGTTTCCT	GTCTCTTCGTTGGACACAGCTCTG	80	1	0.11	23.49	23.6		23.49	23.6	b
AT5G38620	1-4	GTTCCGTGAACATCGCTCTTCTCA	CGTGCGGATGAAGCTTGCGTTAA	71	1	-1.97	35.05	33.08		34.1	33.48	b
AT5G38620										36	32.68	b
AT5G38740	1-4	ACGAAGCCTTGAGACACA	TGAGAAACTTGGTCGGGAG	169	2	0.9463	30.7314	31.6777		30.7314	31.6777	e
AT5G38800	1-4	GGTTGTCCACCTTCGTACCTTTCC	AGGGTTTTGTCCGCAAAATGGTGA	63	1	-0.7129	25.4148	24.7019		25.4148	24.7019	c
AT5G38860	1-4	GGCAAACAAGAAGTCTCCGCAAA	TGTCCACTGTCTGCTCACAAAGAG	86	1	0.1	34.57	34.67		34.57	34.67	a
AT5G39610	1-4	GGCTGGTTCCATTCGGTTAATGTG	TCCCCAGCGAATGTCGTAGTGGAT	63	1	0	36	36		36	36	c
AT5G39660	1-4	TTCCTGTTCGGTTATCAGATTCGT	CCCTTTTTATCAGTCTCGCTCTCT	130	1	0.9504	22.9396	23.89		22.9396	23.89	c
AT5G39700	1-4	TCAATCGAAGAACAGACCATGCTG	ACTACCAGGAAGAAAGTTGGAGGT	140	1	2.01667	33.14	35.1567		31	34.21	a
AT5G39700										33.81	35.35	a
AT5G39700										34.61	35.91	a
AT5G39750	1-4	CCACAAGGAACATGCGGCATCAA	TCACTCTGCTCCTGTGGTACAAGA	69	1	0.56	29.1	29.66		29.1	29.66	b
AT5G39810	1-4	AGCAAAGATAAAGGACAACGACT	CTGGCTAGGGTTCAAAGATTGG	175	2	-4.3936	36	31.6064		36	31.6064	e
AT5G39820	1-4	TCGGTTAGGTCTTGTGCTGTTGC	TCTTCCCCAAACAGCTAAGAACGA	118	1	-1.0536	33.9659	32.9123		33.9659	32.9123	c
AT5G39860	1,4	TGCTCCAAGGATCTCCGATA	TTTCGAGGCTGATGCCTTAT	109	2	-0.19	24.02	23.83		22.56	22.48	c
AT5G39860										25.48	25.18	d
AT5G40120	1-4	ATCAGAACATGAGGATGGGTG	GCTGCATTAACTCAGATTGTCG	261	2	-0.5095	36	35.4905		36	35.4905	e
AT5G40310	1-4	TGGGGCTTTCGAGGATCGTAAGAC	TGGGCCATTGCCGAAACAAGA	83	1	0	36	36		36	36	c
AT5G40330	1-4	CACAAGCTCCTCGGCAACAGAT	CGGCTTTGACGGCAGTTGAATGAT	139	1	-0.92	32.38	31.46		32.38	31.46	a
AT5G40350	1-4	TGCAAAATGGGGAAATAGGTGGT	GGAGCTTTGTGATCCAACGGT	145	1	-0.19	24.94	24.75		24.94	24.75	a
AT5G40360	1-4	ACGAGTTGTTGGTGAGAATGGTGA	GGTTATGCCACCTCTCTCGACAT	111	1	0.69	35.31	36		35.31	36	a
AT5G40430	1-4	AGGAGGCGAGCACAAGCAAAT	GGGTTCAAGTGCCACCATCTCTTT	104	1	0.44	34.31	34.75		34.31	34.75	a
AT5G40710	1-4	GGACTTAAGCCGAGCTGTGTCTAC	GCGAGTCATGGTAAATGTCTGTCG	81	1	-0.3623	22.9879	22.6256		22.9879	22.6256	c
AT5G41020	1-4	TTGCAGATGCAATGGGTAAGCACA	ATCTTCCTCTCCTCCAAGCGTCTT	69	1	-0.09	22.9	22.81		22.9	22.81	a
AT5G41090	2,3	GGGCCCAACATACAGAGCTT	GTACCAATGCTCTTCGCTTCC	193	2	4.88	26.59	31.47		26.59	31.47	a
AT5G41200	1-4	AAGTTTCTCCACTGATTCAGTCC	GCTAGGGTTCAAAGATTGGGTGTA	158	2	2.6538	33.3462	36		33.3462	36	e
AT5G41315	1-4	ACATTGGTGAAGGAATGCCTGGAC	TTACTATCCGCCGTATGAGCGTTG	82	1	0.29	29.85	30.14		29.85	30.14	a
AT5G41410	1-4	CGCAACTCTCATTTGCTCTCGGTA	TGCTCTCCATGCTCGAAGAGCTTA	65	1	-1.3483	26.5665	25.2182		26.5665	25.2182	c
AT5G41580	2	TCAGTTGCCCTATAAGTCGCAAGC	TCAGCAGCATTGTGTTCCACATCT	100	1	-0.2243	22.159	21.9347		22.159	21.9347	c
AT5G42630	1-4	ACGAAGCATTCGTGCTCCAAGAA	TCTTTCATGGCCGCCAAGAAGTT	91	1	-0.05	24.02	23.97		24.02	23.97	a
AT5G42640	1-4	TGGATCGAACCATTCGAGAGTTGT	CAAACCATCGTGAATCGCTTCCC	60	1	2.198	33.802	36		33.802	36	c
AT5G42700	3	TGGGTCTTCCAGTGCAATTT	AAACCTTGAAAGCGGTACGA	213	2	0	36	36		36	36	c
AT5G42700										36	36	d
AT5G42910	1-4	GGCTCGAAAGCAAGCTCAAACTAT	CTGGTTCCATTTGTCTTTTCCGCA	116	1	0.1085	34.8838	34.9923		34.8838	34.9923	c
AT5G43170	1-4	TCGCCATCGGACTCATCACTTCGT	TCAGCAGTAGTAGCCACCGTGGAT	90	1	-0.1509	28.4442	28.2933		28.4442	28.2933	c
AT5G43175	1,3,4	GCCTATACGCTAGGAAACGAA	GGACAGCATCTTCCAGCATT	114	2	0	36	36		36	36	c
AT5G43175										36	36	d
AT5G43250	1-4	GCAACGGAAGCGAGTCTAAGAGGA	GAATCGCCGTGAAAAGACACCAAC	60	1	-0.3012	22.9654	22.6642		22.9654	22.6642	c
AT5G43270	1-4	ACTCAGAGAGACAGTGGAACCTGC	CCTAAAGTCGTTGTGAGTGGCGT	73	1	-0.3567	20.3614	20.0047		20.3614	20.0047	c
AT5G43290	1-4	TGGAAGTGGAAACCTTCGTAGGTA	GCCCTAACCCAAGGAGTTATTACA	121	1	-0.0449	24.7301	24.6852		24.7301	24.6852	c
AT5G43410	1-4	GGAAGAAGAGACACCACTCCCCAT	TGAGAGGCCAAGCAGCAATCCTTA	68	1	-1.794	34.8868	33.0928		34.8868	33.0928	c
AT5G43540	1-4	CCATCGAGCCGATTCGTAAGTGTT	TTGGAGGCTACGAGCAAGTAGACT	84	1	0	36	36		36	36	c
AT5G43540										36	36	b
AT5G43540										36	36	b
AT5G43650	1-4	TGCCAATTTCTCTCCTCAAGAGTT	ACCTCCTCTCCTCTAATCTGAGTC	69	1	0.81875	30.7475	31.5663		30.78	33.59	a
AT5G43650										30.37	31.11	b
AT5G43650										31.32	30.93	b
AT5G43650										30.75	31.52	a
AT5G43650										30.45	31.66	a
AT5G43650										30.62	31.68	a
AT5G43700	2,3	GCTGAGATTGGGATTACCAGGGAC	GGCCATCCAACAATCTGAGCCTTT	150	1	-0.3113	20.3053	19.994		20.3053	19.994	c
AT5G43840	1-4	TGCCTCTCTCCCTTCAGAAAATGC	TGCCCTAATTTGCCTCCCTAGATG	141	1	0.446	30.565	31.011		30.565	31.011	c
AT5G44080	1-4	TTCTTCCGCCGTAACCGACACTTG	TCTCGTCGCATCTCTTCTGCTTCT	97	1	-0.0755	21.8898	21.8143		21.8898	21.8143	c
AT5G44160	1-4	TTCCGCTAAGGCATCGCAGAAAGC	GGCACCATTTTCTCAAGGCGAGAC	66	1	-0.129	29.0682	28.9392		29.0682	28.9392	c
AT5G44180	1-4	AGCGTTCTTACCACACCCTCGATA	TTCCATGACTATGACCCACGGCTA	92	1	-0.2339	22.2155	21.9816		22.2155	21.9816	c
AT5G44190	1-4	TCCCATCGACATTCATCCCTCGAA	GGCGGTTTCAGTCCCAAAGGAA	99	1	0.73	21.83	22.56		21.83	22.56	a
AT5G44210	1-4	TCGATCCGTCAAGAGCTGCTTCGT	ACCGAACCGGACAAACCCGAGAAA	60	1	0.48	25.27	25.75		25.27	25.75	b
AT5G45050	1-4	TCGTTCAAAGAGTCGCCGAAAGAA	CGATCCACTACGCAAACCACTCTC	60	1	-0.1771	24.0396	23.8625		24.0396	23.8625	c
AT5G45270	1-4	CGCACCTGTAGTAACCCCTTGGAA	GGACTTGGCGAAAGTACGGTCAAA	69	1	-0.0507	24.0596	24.0089		24.0596	24.0089	c
AT5G45580	1-4	GCTCAGATGGACAGCCGATCTTCA	TTTGTCAGCGCCACCGAGCTTA	70	1	-0.3453	28.3168	27.9715		28.3168	27.9715	c
AT5G45710	1-4	TCGGTTGATCCAGGGTTCTCTGTC	GCCTGCTCCAAAAACAGGCGTTAA	72	1	-0.0869	24.1539	24.067		24.1539	24.067	c
AT5G45980	1-4	TTTGAATCTCCTCTCTAGGTGGGT	TCCTTTTCCTCAGATCGGATACCA	124	1	4.51232	31.4465	35.9588		31.1478	36	c
AT5G45980										32.8162	36	d
AT5G45980										31.6885	35.7528	d
AT5G45980										30.7308	36	d
AT5G46350	1-4	ACAGTCCTTATCCGAGGAGTTACT	TGTGTTGACTCTCGTAGGTTGTG	120	1	-0.4442	28.1416	27.6974		28.1416	27.6974	c
AT5G46590	1-4	GTCCCTTGAGCAGAAGAAGTACCA	TTCTCCCGTTGGTATCCAGAGGTT	100	1	0	36	36		36	36	c
AT5G46690	1-4	GCTTGATCACCCTTGTGAGCAAAA	TGCAAAAACGAGGAAGAAGCTGAG	140	1	0.15	22.69	22.84		22.69	22.84	a
AT5G46760	1-4	TGGCAGATCTCACACGACTTCGAT	CCCAGCCGAGGATCACTGTGTTAT	61	1	0.64	22.27	22.91		22.27	22.91	a
AT5G46830	1-4	AGCAAACGCCTTACCCGCTAAC	TGACGTGGAAGTGACGGATATGGA	94	1	-0.18	28.12	27.94		28.12	27.94	a
AT5G46880	1-4	TCCGTGAAGAGCTTGATCGTCTGT	GATCAATGGCTGAGATGGTGGCAT	89	1	-0.1577	23.2254	23.0677		23.2254	23.0677	c
AT5G46910	2,3	TGCTGGTTTCAGCCACGGTTTTAA	CCAATCACCCATCGCAAAGTTCAC	61	1	-0.5029	24.077	23.5741		24.077	23.5741	c
AT5G47140	1-4	TCGTCCTGATAGCCTCAGAAGC	CTGCCACAAGTTGCTGAAACAA	79	1	-0.1018	23.4598	23.358		23.4598	23.358	c
AT5G47220	1-4	GAGGAGTCCGTACACCAACATGTC	TGTTTCACAGAGAGTTGGGGAGGT	75	1	-0.6122	25.4891	24.8769		25.4891	24.8769	c
AT5G47230	1-4	GCAGATACTTCGTTAGGAGTCGCC	ACGAAACACGCAACCAAGTGC	65	1	-5.0873	36	30.9127		36	30.9127	c
AT5G47370	1-4	TCTCACTTCTCTTCCCGCTAATGG	TCGATCCTACATCAGATCTTCGCA	132	1	-0.1103	23.0357	22.9254		23.0357	22.9254	c
AT5G47390	1-4	TCCTTTCTTTCTCTCGCGGCTAGA	GGACGGAGGAAGAACACAAGCTA	95	1	0	36	36		36	36	a
AT5G47640	1-4	TGGTGGGATGCAGTATCACCAACA	CGCCACCTGTGGCTCCATACATAT	74	1	-0.5822	22.8653	22.2831		22.8653	22.2831	c
AT5G47660	1-4	TGGTCTCTCTCTCAGCTCCTCTGT	TTTCCCGCTTTCTTTTACCCGTGA	92	1	-0.272	23.5855	23.3135		23.5855	23.3135	c
AT5G47670	1-4	TTGTACCTCCACCGCTACAGAGAG	GTCATACTAACGGACCCAGCACTG	74	1	-0.8425	29.062	28.2195		29.062	28.2195	c
AT5G48250	1-4	TCATGAGGGCTCAATGCAGCA	TGGCTCGGTTCTACAAGTCATGAA	79	1	-0.2395	22.6535	22.414		22.6535	22.414	c
AT5G48560	1-4	CCGCCGTCTTTGAGAAACTAGGAG	TCCCGGAAGAGAAAATCTGTGCCT	91	1	1.25	25.89	27.14		25.89	27.14	a
AT5G48670	1-4	GACTCTTTGTGGCATCACTGC	CCTCAAAGTTTCTGTCGCTTTC	199	2	0.51	28.51	29.02		28.51	29.02	a
AT5G48890	1-4	TTTTCCGACGGTTCATCCCGACCA	AGCCAACACGACATGAGAACCACT	64	1	-0.0324	29.9072	29.8748		29.6194	29.3996	c
AT5G48890										30.1	30.37	b
AT5G48890										30.29	30.33	b
AT5G49240	1-4	TCTTGGACTCGAAAGAGCTGTTCC	TGACTGGCTACGTTTTCTCGACTG	84	1	-0.1362	34.3612	34.225		34.3612	34.225	c
AT5G49300	1-4	TTGTGCTGATTGTGGAACCAGT	CAACGACTTTGGACCAACAGG	67	1	-0.3801	25.8516	25.4715		25.8516	25.4715	c
AT5G49330	1-4	GCATTCCCTTCTCGGCAACAGAT	GGAAACGGCAGTGAAGGCATAGAT	127	1	-0.21	24.2	23.99		24.2	23.99	a
AT5G49420	1-4	CAATTTGTTGCGTCCCTGAT	CGAAGCCAATGTCTTGATCG	156	2	-0.17	31.44	31.27		31.03	30.92	b
AT5G49420										31.85	31.62	b
AT5G49450	1-4	TCAGCGTTAAACTCGTCGTAGCAA	AACGCGGGTCTTAGATCGGAGAAG	88	1	1.2635	24.0895	25.353		24.0895	25.353	c
AT5G49490	1-4	ACTCTTTCGGTCACTCCTCCGTTG	AACGTTGCCCGGAGAGGAAAGAAG	60	1	-0.84	31.75	30.91		31.75	30.91	b
AT5G49520	1-4	TGGGGAAAGGATGGGTATGCTGAC	CCAGAAGCTATTACCGTTGCACCA	123	1	-0.2846	24.0626	23.778		24.0626	23.778	c
AT5G49620	1-4	GCCGAACTCAAAAGGACCGGAAAA	TGTTTCCACGGCGCACATCT	79	1	0.06	30.09	30.15		30.09	30.15	a
AT5G50080	1-4	CCAAACCCTAGCGGCTCTATGT	GATCGAGGAAGCAAGGGAGAAAAA	109	1	-0.0938	20.9819	20.8881		20.9819	20.8881	c
AT5G50490	1-4	CGTGATGATGTCCCTAAGGACGAG	GCGCGTGTATTCCTAAACCGTAACAAA	163	2	2.1108	32.8693	34.9801		32.8693	34.9801	c
AT5G50570	1-4	AATGCAGCAGGTTTCATGCTTTGG	GGCTTCCGTCGTCTTCGATTATGT	94	1	-0.6988	22.9685	22.2697		22.9685	22.2697	c
AT5G50820	2,3	TCAGACTCGTCAGACTCGTGCT	TCGATCCTTGGGAGTTACCAGACA	77	1	0.1672	35.8328	36		35.6656	36	c
AT5G50820										36	36	d
AT5G50820										36	36	d
AT5G50820										36	36	d
AT5G50915	1,3,4	CAAGGAAGGAGTAGAGGGAAG	TAGCTCGAACGTGAATGTAAT	89	2	0.14	24.83	24.97		24.83	24.97	a
AT5G51190	1-4	AGAGGGAAGAAGCTCAGATCACTA	TCAAGTACATCTGGAAGTCGAAGC	121	1	0	36	36		36	36	c
AT5G51780	1-4	TGACCTCGGCCTGTATGGTGTAAA	CGCGGTTTTCGAGTGTTCTTCAAG	111	1	0.535	34.9225	35.4575		36	36	a
AT5G51780										33.74	35.05	b
AT5G51780										34.7	36	b
AT5G51780										35.25	34.78	a
AT5G51790	1,3,4	AAAGACAAGGCACCAGAGTCA	GCGAAGAAAGAGCCTTGATG	167	2	-0.74	33.74	33		33.74	36	c
AT5G51790										33.74	30	d
AT5G51860	1-4	TGCTCAAGTGGCAGCTATGATC	TCCTGATATCGGAGCTAGCGA	70	1	-0.1101	33.1308	33.0207		33.1308	33.0207	e
AT5G51870	1-4	TGCAGGAGCTGAAGATGGAAA	CCCAACAGCTTACGGTGATGA	78	1	1.295	33.67	34.965		33.49	35.02	b
AT5G51870										33.85	34.91	b
AT5G51990	1-4	GTCTCAGGAATACGAAGCCGCCAA	TGGTCGCTCTGCTTGTCTCAATTT	60	1	1.2434	31.8286	33.072		31.8286	33.072	c
AT5G52010	1-4	TCCCACCTCATCCTCCTCAAACCT	TTGGAGTGGTGTTGAGAAGGGAGA	85	1	-0.1479	23.0832	22.9353		23.0832	22.9353	c
AT5G52020	1-4	ACCGGATAAGTCCCGAGCCAAATT	TCAGGGGGATTCGACTACGTAACG	91	1	-0.8696	31.4851	30.6155		31.4851	30.6155	c
AT5G52170	1-4	AAGGGTTGATGCAACCGCGACTAT	ATGGACACGAACAAATGGGCAGAA	60	1	-0.7301	34.6575	33.9274		34.6575	33.9274	c
AT5G52260	1-4	CATCCTAGCTGGATTGCAAAG	GCAATCCGAGACCACTTGTT	156	2	0	36	36		36	36	a
AT5G52260										36	36	b
AT5G52260										36	36	a
AT5G52600	1-4	TCATGGTGAAGGAAACTGGGCAGA	TTTCCTCCTCTCTTCAACCCGGAT	60	1	-0.51	29.61	29.1		29.61	29.1	a
AT5G52830	1-4	CAAAGGCTCTCCTTATCCAAGGAA	TGTTCTCCGGTGTAAGTAACGATG	126	1	-0.7376	24.3514	23.6138		24.3514	23.6138	c
AT5G53210	1-4	CGCCTCTTAGCCCGCTTAGTAGTA	TCCACATCAGCCAAAGCCGATTTT	88	1	0	36	36		36	36	a
AT5G53290	1-4	CGACGCCGGAGATTGAGTTTCATC	TGAGCCTAGCTGTAACAACGTCGT	94	1	-0.4212	24.853	24.4318		24.853	24.4318	c
AT5G53950	1-4	TTCTCTCCCATCTTAGCTCTCCCG	CTCGGGGTGAGGTAGGAAAATGGA	100	1	-0.1712	32.3213	32.1501		32.3213	32.1501	c
AT5G53980	1-4	TCGAACCAGCTTGGTCTACCTCAA	GAGTGCAGTGTTGGACCTCAAGAG	100	1	2.10047	33.5662	35.6667		32.5614	36	c
AT5G53980										33.0248	33.9999	d
AT5G53980										34.6881	36	d
AT5G53980										36	36	d
AT5G54070	1-4	GCAAATGTTTCTTCCCTCCTTGAA	TTCGTCAGCTTAACTCTTACGGTT	93	1	4.455	31.545	36		30.9	36	a
AT5G54070										31.88	36	b
AT5G54070										32.4	36	b
AT5G54070										31	36	a
AT5G54230	1-4	GGAAGACGAGAAGCTCGTAGGCTA	CGCATCTTTTTAACCCGGCGTTC	89	1	0	36	36		36	36	a
AT5G54340	2,3	TGTGAAGACCCACCAAAGAGCAAG	TGGAGAGGCAACAGATCGAGTCAA	73	1	-5.0726	35.7866	30.714		35.7866	30.714	c
AT5G54470	1,2,4	AAGTGGAGAATCAGGTTGTTCC	GTTCTCCTCATCGGAGAGGTT	146	2	0.12	24.87	24.99		24.87	24.99	b
AT5G54630	1-4	GCTTGAAGCTGCTGAAGCTCATC	TCTCCTTCTACAAGCTCCGTTACG	63	1	0.23185	23.2319	23.4637		23.0537	23.3074	c
AT5G54630										23.41	23.62	b
AT5G54680	1-4	AAGACTGAGAAAAACGAGCTGCGA	AGCTGCTGCTCCAGCTTTTCTTT	74	1	0.31	20.27	20.58		20.27	20.58	a
AT5G55020	1-4	TGCTCAGTTACCGGGAAGAACAGA	GTCCTTGGCGAAGAAGTCGTTTCA	80	1	1.37	32.54	33.91		32.54	33.91	a
AT5G55690	1-4	TTCTCGAATGTGACAGAGCCGATG	CCGAACAACTCCCGTAAAACAAGC	64	1	1.99	31.53	33.52		31.27	36	b
AT5G55690										31.79	31.04	b
AT5G55760	2	GCATTGCACGGTGAAATGGCAGAG	CGTTACAGCGCGAGGGCAAAGATT	60	1	-0.3448	23.9791	23.6343		23.8969	23.4171	c
AT5G55760										24.0612	23.8514	d
AT5G56110	1-4	GCTGGGTTGCAAAGATGTGGGAAG	CGGACGCAGATAGTTTGTCCATCG	60	1	0.33	29.43	29.76		29.43	29.76	a
AT5G56200	2,3	GGAGGTCATAAACGGATTCATGTGC	TCCATATAAAGCCTTCATTGATGTAAACTTCTTGTAAC	159	2	5.1778	30.5866	35.7644		30.5866	35.7644	c
AT5G56270	1-4	AGCCCTGCAACACTCTTGGAATC	AGTTGGAGAAGGTTGAGCCAATGG	66	1	0.43	25.73	26.16		25.73	26.16	b
AT5G56280	2	ATCACACTGGGTTGCTGCTGAG	CGAGACAGTTGAAGCTGAACGGAT	88	1	-0.342633	22.3378	21.9952		22.2985	21.8675	c
AT5G56280										22.4312	22.0458	d
AT5G56280										22.3698	22.1633	d
AT5G56280										22.3305	22.1596	d
AT5G56860	1-4	GTCTCCTTCTTTGGCACCATGT	GGCCAAGATGTTTGTGGCTAAC	66	1	-0.0792	23.4831	23.4039		23.4831	23.4039	c
AT5G56960	1-4	TGAGGGTGAATGGGACGAATCAGC	TCAGTGAGCCAAGTCAGCAACAAC	70	1	0.99	28.04	29.03		28.04	29.03	a
AT5G57150	1-4	GACAGAAGCTGGCCTTTGGAAGAA	ATCCGGCGAACTCGAATCATACGA	60	1	-0.1	24.91	24.81		24.91	24.81	a
AT5G57390	1-4	AAGTTTAGGACCGCCGGGGTATA	TTCTCCAGTCGAACGGCAAGATGG	91	1	-0.0818	24.1214	24.0396		24.1214	24.0396	c
AT5G57420	2,3	TGTGTTTCCCTTGACCGGCAAGAT	TGGAAGGACTTTGTTCGTGTAGCG	60	1	-0.8505	27.3253	26.4748		27.3253	26.4748	c
AT5G57520	1-4	AGGATTTCTCGAAAGTGGCGGCTC	TGATCAAGACCACTCTCCGGCA	69	1	-0.25135	27.9077	27.6563		29.4704	28.7577	c
AT5G57520										26.2	26.45	b
AT5G57520										26.49	26.66	b
AT5G57620	1-4	GGTCACCGGAAGAAGATGTGAAGC	CCCAATTTTCTGAGGCAGTGCGAT	78	1	0.33	32.85	33.18		32.85	33.18	a
AT5G57660	1-4	TGTTTGTGTTTCCGTCAGGAACTA	ACCCTTCTCAATCAGTTTCGACTT	66	1	0.1342	23.7759	23.9101		23.7759	23.9101	c
AT5G58010	1-4	ATCGCTGAGAGGCTTAGAAGG	ATTGAGGCGTGGACCAACT	198	2	1.53	32.765	34.295		31.82	36	a
AT5G58010										33.71	32.59	a
AT5G58080	1-4	CCTCGACAAGGCTGTTCCCAAAAA	GCAAATGACTGGCTACGTTTTCCC	83	1	0.8758	27.1741	28.0499		27.1741	28.0499	c
AT5G58280	3	ACCCATCGATAAAGCCCTCT	GAAATGTAGGTCGCCCATGT	159	2	0.37	25.345	25.715		25.35	25.72	c
AT5G58280										25.34	25.71	c
AT5G58850	1-4	GCAACGATCACAGCTCCGGCG	CTCTACGGTGGTGGATGACGTG	141	2	7.77	28.23	36		28.23	36	a
AT5G58890	1-4	ATTTAATGGACCAACAATTCATGCC	TTTGAGTCAAAGCCAAGTCGG	171	2	-2.8318	35.9519	33.1201		35.9519	33.1201	e
AT5G58900	1-4	TCGCGTTATCACAAAGTTCCGAGA	CTCTTTGCAATGCCTCTCCAATCT	105	1	0	36	36		36	36	c
AT5G59340	1-4	AGTACGGACTGACACAACCCACTG	TCCTCCACAAAACCTCCCGTTTCT	75	1	0	36	36		36	36	b
AT5G59570	1-4	TTTCAAGACGGCGGAGGAAGTAAC	TGGAATAGGCACCATCGACGGAAC	72	1	0.25	22.86	23.11		22.86	23.11	a
AT5G59780	1-4	GCATCCTGGTCTCAAACGTGGTAA	CCGGGCAATTTTTGACCACCTGT	100	1	1.5125	27.8775	29.39		27.8	29.86	a
AT5G59780										27.84	29.03	a
AT5G59780										28	29.18	a
AT5G59780										27.87	29.49	a
AT5G59820	1-4	GTGCGAGTCACAAGAAGCCTAACA	GCGACGACGTTTTCACCTTCTTCA	72	1	-0.1035	25.6692	25.5657		25.6684	25.4214	c
AT5G59820										25.67	25.71	b
AT5G60100	2,3	TGACCCTTGGGTGCTTTCAGGT	AGAAGATGTCACAGCTCTAGCGGA	87	1	0.39	22.7	23.09		22.7	23.09	b
AT5G60120	1-4	GGCAGCTAATGTTAAGCTCGACCT	TGCTTCGGACCATCTCCTAGTGAA	66	1	-0.5542	23.7468	23.1926		23.7468	23.1926	c
AT5G60200	1-4	AACCTGCCGCCGAGAAGACTTT	TGCCGGAAAAACAAACGATCCACA	100	1	0.7888	21.5263	22.3151		21.5263	22.3151	c
AT5G60440	1-4	TCATCTTACTCAGGTGTTGAGTCA	CGAGTTGAGATAACGCAAGTTCC	137	1	0.3	28.91	29.21		28.77	29.09	b
AT5G60440										29.05	29.33	b
AT5G60450	1-4	TGTGGGAGAGAAACCGAGGGATCA	TTGTTGGTGCGATGGGATGAGTC	89	1	-0.2956	23.2357	22.9401		23.2357	22.9401	c
AT5G60470	1-4	TGGTCGAATTGGCGGCTAATG	TCCAGGAAGGACAGTTTCATCTCA	106	1	-0.194875	30.1296	29.9347		29.7257	29.5267	c
AT5G60470										30.2608	30.5198	d
AT5G60470										30.2709	29.1724	c
AT5G60690	1-4	CGCCAAGCTAATGCAACAGGGATT	TGTCTTCCCATCGTTGACACACAG	69	1	-0.2597	21.0404	20.7807		21.0404	20.7807	c
AT5G60830	1-4	TGCGGGTCGATACGTTTGACTG	TGGAGTCCCACTACACGACGATCA	92	1	-0.4605	30.2752	29.8147		30.2752	29.8147	c
AT5G60850	1-4	TGGAGATCGAACGGCTCAGGTTGA	CCACTTCCCCAATCCAACGGTTCA	84	1	-0.0742	21.0644	20.9902		21.0644	20.9902	c
AT5G60890	1-4	CTTAAGGGTAACAAGTGGGCCGCA	TTTCGTTGTCAGTTCGTCCCGCCA	61	1	0.44	27.5	27.94		27.5	27.94	a
AT5G60910	1-4	TGCGCTCCAGAAGAAGGATAAAGC	TTCCGTCAACGACGATGCACCA	100	1	-0.4378	19.4736	19.0358		19.4736	19.0358	e
AT5G61270	1-4	CGCTCTGGATCGGAGATGAACAAG	TCGTTGTGAATCGCTGCTGCT	88	1	0.54	27.24	27.78		27.24	27.78	a
AT5G61380	2,3	AGCTGCACCTAGCTTCAAGCACT	ATGATGTCGAGGCAAGACGAAGTC	60	1	0.1551	21.9424	22.0975		21.9424	22.0975	c
AT5G61420	1-4	TCCCCAAAAAGCTGGGTTGAAA	TTTAAGGTAGTTGGTCCATCGCA	67	1	-0.2	24.29	24.09		24.29	24.09	a
AT5G61430	1-4	TTCCCTCCAGCACTCTTTTGGAAC	GTGCCATCGCAGAAGTTGATCTCA	73	1	0	36	36		36	36	c
AT5G61470	1-4	GTGGACAAATCTCGCCAGAACTGT	TGGCTCGATCACTCCATCACTACG	91	1	-0.0353	34.4994	34.4641		34.4994	34.4641	c
AT5G61590	1-4	CGGAAAGTATGATGCTCCGGTCAA	TGTGGTACATCGGTTCTCCTCCTT	60	1	1.2126	21.8844	23.097		21.8844	23.097	c
AT5G61600	1-4	TAACCAGCGTAAACCGCCCTTACC	TCCCCTGTAGTGCCTCTCTTCTTC	94	1	0.4178	24.274	24.6918		24.274	24.6918	c
AT5G61850	1-4	AAATGCCCCACCAAGGTGACGAAC	ACTCGCTCCTGATTTCTTCGCGTA	60	1	0.1665	32.419	32.5855		32.419	32.5855	c
AT5G61890	1-4	AAGACCAAGGGGACTTGAGGAGGA	CCGCAGATTCAGCGGTTTCAAAT	138	1	1.835	29.2275	31.0625		29.28	32.25	a
AT5G61890										29.08	30.48	b
AT5G61890										29.47	31.04	a
AT5G62000	1-4	TTGGACCCTGAGGCTGCTCTTTAC	TCGTCTTGTCTAGGAACCGTCACA	80	1	-0.2874	20.1249	19.8375		20.1249	19.8375	c
AT5G62010	1,2,4	GGAGTTGCACAAAGGTTCACAAGC	TTGAAAGATCCACTGAACGGCCAA	60	1	-0.2576	20.0023	19.7447		20.0023	19.7447	c
AT5G62020	1-4	GACGTTGGATCTCACGGAGAAGA	TCGTCAGCTCAACACTTACGGAT	110	1	-0.5675	25.244	24.6765		25.244	24.6765	c
AT5G62120	2	CGCCATAGAATGAACGGAGAAACC	GCTTTTCTCGAAGCCGTAGCCAAT	91	1	-2.7294	36	33.2706		36	33.2706	c
AT5G62165	1,3,4	AGCTCTGATATGCAGAAGACG	CAATAGCTTCCGCTTGTGA	162	2	-0.1649	25.4485	25.2836		25.4485	25.2836	e
AT5G62320	1-4	ATCTCCGGCCAGATCTCAAGAGAG	CCATCTATTGCCAAGGCGAGCAT	89	1	0.42	32.78	33.2		32.78	33.2	a
AT5G62380	1-4	GGGACATCCAAGAGTTATGTGGAA	CTTGCCGAAAACCGCAAAGAATGA	66	1	0	36	36		36	36	c
AT5G62430	1-4	CCGACGGTTTTAGAGGTTGCTGAT	GCTGTTGCATCTTGGACATGGAAG	129	1	-0.2765	24.4996	24.2231		24.4996	24.2231	c
AT5G62470	1-4	TCGACCCGGTATTAAGCGTGGAA	GCTGCCCATCTGTTGCCTAAAAGG	90	1	-0.37	21.69	21.32		21.69	21.32	a
AT5G62610	1-4	GGGTGCAAGTACTGGTCCGACAAT	GGTAAAGTCCCGAGATCACCGGAA	60	1	0.06	22.78	22.84		22.78	22.84	a
AT5G62920	2	GTCGGTTTTGAGGATTTGAAGGTT	TCATACCGGGCATTGAGTAATCAG	61	1	-0.6272	24.4006	23.7734		24.4006	23.7734	c
AT5G62940	1-4	GCTGCTGACGGAGAATTCGTTGAA	TTGGCTCCAGGAATCCGAGTCATC	69	1	0.1087	23.7712	23.8799		23.7712	23.8799	c
AT5G63280	1-4	TGAAGACGACTAGCTGAGGGACCT	TCTGCGAGAGCGTTGCCAATAG	64	1	-0.2628	22.4842	22.2214		22.4842	22.2214	c
AT5G63430	2	GCTGAAGGAATCAATCGAAGCCCG	TCTCTCATCAGCCTTGCTCTCCTC	90	1	0.1155	21.4077	21.5232		21.4077	21.5232	c
AT5G63470	1-4	TCCTCCGGTGACTATTGATGCAGA	AACCACCACCAACCTCCGTCTATC	95	1	0.3705	21.2347	21.6052		21.2347	21.6052	c
AT5G63790	1-4	GTACTCATCTTTTCCGTCGGTTTC	CCCGTTGCTCTATTGGTTCGT	112	1	0	36	36		36	36	c
AT5G64060	1-4	GTCTCTCCCTGTGGTCTTCCAGTA	ACTTGATGATTGGGTTTTGTGTCG	99	1	0	36	36		36	36	c
AT5G64530	2,3	GCAAGTGGGTGATATGCAGAGTGT	CGAACCTCCTGATTTACCCGACAA	148	1	0	36	36		36	36	c
AT5G64610	1-4	TGCCATCCACCTCAAACATTGACA	GAGGAAATGCGATTTGAAGCACCC	80	1	-0.3074	21.5168	21.2094		21.5168	21.2094	c
AT5G64750	1-4	AAAGGAGGAGAGAGGTGGAGGA	ACTTTAGAAGTAGAGCTACCACCG	103	1	-0.3896	25.8514	25.4618		25.8514	25.4618	c
AT5G64810	1-4	TGGCAGTGCCAGGCTACTACAATC	TGCACGACGAGAAAGAGAGACTGA	67	1	-0.2226	27.1975	26.9749		27.1975	26.9749	c
AT5G65050	1-4	TAGCCAGGTGGGGAAGAAGA	TTTGTTGCCGGAGCCATTTT	73	1	-0.4632	20.4978	20.0346		20.4978	20.0346	e
AT5G65070	1-4	TTCTTTGTGAATCCTCCGTCGCTC	TGCTATCACCTGAGGAGAAGCTGT	78	1	0.8	22.91	23.71		23.6	24	a
AT5G65070										22.22	23.42	b
AT5G65080	1-4	TAGCGAGGTGGGGAAGCTGAAGAA	GGCCAGAGCTATTTTCCGGTGACA	80	1	-0.81	25.73	24.92		25.73	24.92	b
AT5G65100	1-4	TCGCAAACCGCACGATCTAAGAAA	CGAGCCGTCTCACTCTCTCCAAAT	98	1	0.00435	35.9956	36		36	36	c
AT5G65100										35.9913	36	c
AT5G65130	1-4	TGGGCTAAACCAGCTCACTCCAAC	TGCCGGAGATGTAACTCTGTCTGA	63	1	-0.0617	28.5885	28.5268		28.5885	28.5268	c
AT5G65210	1-4	TCTTCGTCATGTCAGGGATGTGGA	AACCTTGAGAAGATCGGAGGGTCG	89	1	0.5551	27.8773	28.4324		27.8773	28.4324	c
AT5G65230	1-4	TCATGCGGTTCTAGGCAACAAGTG	TCAGTTCGTCCAGGTAAGTGGCT	60	1	-0.21	25.77	25.56		25.77	25.56	a
AT5G65310	1-4	CGTCGTCTTCTAATGCGTCAAACA	TCGCCATTCTACAACAGACAAACA	110	1	-0.1886	20.5066	20.318		20.5066	20.318	c
AT5G65320	1-4	AGCGTCAAGGTAGAGGCAGATTGT	TGCACCGTATTTGCGACCTCATTA	65	1	0.04	34.51	34.55		35.36	35.45	a
AT5G65320										33.66	33.65	b
AT5G65330	1,3,4	GAAATCATCAACAACAACAACGGTCTA	GAGAAGTCTTGAGTTGCCAGG	234	2	-2.2522	36	33.7478		36	33.7478	e
AT5G65510	1-4	TCGTGGAGTCACCCGACATAGATG	TTTCTGGCTTGACCTTCCCTCCT	87	1	0.2142	28.2762	28.4904		28.2762	28.4904	c
AT5G65590	1-4	TTCAGCAACAGAGGATGGCGATGC	TTGTGGCCTCTCGACGACAACAGT	71	1	-0.4703	25.6078	25.1375		25.6078	25.1375	c
AT5G65640	1-4	CGCCAAAACCGGGATTGCTACTAT	TGCTCAGCTCCCTCAGAACAAGAA	130	1	0.63	19.95	20.58		19.95	20.58	a
AT5G65670	2,3	GCCTCCCATCAACTTCGTCACTGT	CAGCCAAGGCACAAATTGTCGG	99	1	-0.2507	17.9125	17.6618		17.9125	17.6618	c
AT5G65790	1-4	GCAGGTGGTCTATAATTGCTGCAC	TCTCTTGCTTCATTCGCGCTTC	138	1	1.36	30.44	31.8		30.44	31.8	a
AT5G66300	1-4	TTGTCGAGAGGTTCCAAGAGAGTG	GCCTGTCCTCTTCCATTTCGTCAA	132	1	-1.1996	35.7709	34.5713		35.7709	34.5713	c
AT5G66320	1-4	CTACAAGCGAACTCTCTCTTCCG	TCCTCCACGAAATGAGAGAGCC	92	1	-0.0932	20.8461	20.7529		20.8461	20.7529	c
AT5G66700	1-4	GTACGCCAAACTCAAAAACCACCA	TTCAAGTCGTTCCGACAGTTTTCG	133	1	1.0483	30.2452	31.2935		30.2452	31.2935	c
AT5G66730	1-4	CGTCTCATCGACCGGAAACCAAA	TTCAGCGTCTGGATCAGGCATTC	91	1	-0.3397	22.2413	21.9016		22.2413	21.9016	c
AT5G66940	1-4	TGATCAAAGAGCTGAAACCGCCAT	TTTTCCCTCAGTCGTCTTCCAACG	87	1	1.1219	30.1428	31.2647		30.1428	31.2647	c
AT5G67000	1-4	TTGTTGCACCACACCCTTCTTCTT	TCGCAGAGCAGAGACCATGATCT	74	1	0.59225	34.6463	35.2385		36	36	c
AT5G67000										33.2925	34.477	d
AT5G67010	2,3	CATCAGGAAAATGGTCGGCGGAA	CCAAGCCACCTCCTTGTTCTTGT	61	1	-0.1027	29.9393	29.8366		29.9393	29.8366	c
AT5G67060	1-4	GGGGGAGTGGTTATGAAAGGGTGT	TGCATTGCCCACCATCTGATGAGT	60	1	0.14	24.87	25.01		24.87	25.01	a
AT5G67110	1-4	GCAGCTTCAACTTCAAGTCCAGAC	GGTGGAACCTGTGGTAATCGCAT	81	1	0.09	20.74	20.83		20.74	20.83	a
AT5G67180	2,3	TGGGACTGTGGGAAGCAAGTGTA	TAATCGCCGCTCGATCATAGGCTC	82	1	-0.3497	23.4912	23.1415		23.4912	23.1415	c
AT5G67190	1-4	TTCCTGATGGTCGCAGCCGACATA	TTAGAGGACCTACGGCGAGGCTTA	91	1	0.5769	22.9478	23.5247		22.9478	23.5247	c
AT5G67300	1-4	TTCAAGCCTGTGCCTAGACCTGGT	AGACGACGTTTCGATAGGAAGCGG	60	1	0.07	21.73	21.8		21.73	21.8	a
AT5G67450	1-4	GGACTTCCCACAGACCGTACACTT	TCCGCCGTACAATCTCCTCCTCTT	93	1	-0.1848	30.4767	30.2919		29.8204	29.2849	c
AT5G67450										31.2724	31.1107	d
AT5G67450										29.5415	29.6612	c
The mRNA levels of 1,482 transcription-factor genes were measured with qRT-PCR using ms1 and dif1 ovary RNAs. The Arabidopsis Genome Initiative (AGI) numbers of previously annotated transcription-factor genes (References 1-4) are listed in ascending order along with qRT-PCR primer sequences and amplicon sizes. Primer sequences were either published previously (Category 1, Reference 2) or designed…
References: 1. Davuluri RV, Sun H, Palaniswamy SK, Matthews N, Molina C, Kurtz M, Grotewold E: AGRIS: Arabidopsis gene regulatory information server, an information resource of Arabidopsis cis-regulatory elements and transcription factors. BMC Bioinformatics 2003, 4:25. 2. Czechowski T, Bari RP, Stitt M, Scheible WR, Udvardi MK: Real-time RT-PCR profiling of over 1400 Arabidopsis transcription fa…
