# Supplementary material for: Identification of transcription-factor genes expressed in the Arabidopsis female gametophyte
Source: BMC Plant Biol. 2010 Jun 16;10:110. doi: 10.1186/1471-2229-10-110 (PMC3236301; doi:10.1186/1471-2229-10-110)
Supplement: Additional file 3 — Secondary qRT-PCR screen of selected transcription-factor genes. Provided information includes: AGI numbers, primer sequences, amplicon sizes, and CT values for 69 transcription-factor genes analyzed in the secondary qRT-PCR screen. [file 1471-2229-10-110-S3.XLS]

## Sheet: Additional File 3
Additional File 3. Secondary qRT-PCR screen of selected transcription-factor genes.
					RNA source: e			RNA source: f			RNA source: g
AGI	Forward primer (5'-3')	Reverse Primer (5'-3')	Amplicon size (bp)		Normalized CT, ms1	Normalized CT, dif1		Normalized CT, ms1	Normalized CT, dif1		Normalized CT, ms1	Normalized CT, dif1		Average CT, ms1	Average DDCT	P (t-test)
AT1G01530	ACACAACAACACAAACTTTGC	GAGAGTTCCTCCACCACTTC	170		32.5677	36		32.7814	35.9283		32.0764	34.0052		32.4751	2.83604	0.0127116
AT1G04370					33.8088	36		34.1107	34.3497		33.2754	34.1744		33.7316	1.10974	0.0962761
AT1G06160					32.6619	32.8062		31.7874	36		31.1852	32.5993		31.8782	1.92368	0.125291
AT1G21970					29.4155	34.1507		30.2278	33.8567		30.1793	30.9178		29.9409	3.03421	0.0628771
AT1G25310	CCATCCTTGATTGCGTTATCG	GCACCAGCTTCAGTAAACAG	106		35.7701	35.8086		36	36		35.2592	36		35.6764	0.259751
AT1G28160					29.9027	35.0486		36	36		36	36		33.9676	1.71529	0.211325
AT1G30670					34.9866	35.5366		34.7417	34.7487		36	36		35.2427	0.185697
AT1G34410	ACTCTGGACACTCCTCCG	ACTGCTTGCTTTGGATCTCTA	133		36	36		36	36		36	36		36	0
AT1G35240	GGAGTCTCTCTAGCCATTCCTCTA	CCACAGCTCTTCCTATTGTTAC	202		36	36		36	36		36	36		36	0
AT1G35520	CTCCCCGATGAATATTTCTCTTCT	GTTTGGGCATTGGTTGGACA	101		33.6921	36		32.6599	36		33.0902	35.104		33.1474	2.55395	0.0119545
AT1G35540					35.5522	36		34.907	36		36	36		35.4864	0.513585
AT1G43160					36	29.4521		35.9258	32.548		36	33.5473		35.9753	-4.12615
AT1G49120					32.5657	35.0473		33.01	33.3523		33.848	33.305		33.1412	0.76032
AT1G49770					35.6338	36		33.5901	36		33.9553	36		34.3931	1.60692	0.0625909
AT1G49900					36	36		36	36		36	36		36	0
AT1G55600	GTATCAAACATGATTGGAGCCAC	TTTGACGACTTTCTGACCGTATT	126		32.6727	35.9584		31.0627	35.6018		32.3702	35.7905		32.0352	3.74837	0.00552275
AT1G55650					36	36		36	34.3089		35.1487	36		35.7162	-0.279955
AT1G56650	AGAGACATTACGCCCATTCCTA	TTGAGATGGTTGCAGTCGTT	101		25.5183	29.0993		25.5097	25.7156		24.3237	27.3056		25.1172	2.25622	0.0810998
AT1G59940					30.9166	30.8062		32.0403	31.6279		31.336	31.6032		31.431	-0.0851914
AT1G60280					30.7454	35.5645		31.6416	36		31.3772	35.0742		31.2548	4.29148	0.00285475
AT1G66390					32.4304	36		29.8837	30.9089		28.398	34.8326		30.2374	3.67645	0.071449
AT1G67030					31.8066	33.0217		31.1327	34.2188		31.7846	34.7589		31.5746	2.42517	0.0285595
AT1G68880					30.6257	31.0141		30.7103	30.2182		31.5073	30.1323		30.9478	-0.492936
AT1G69490					29.1515	25.5778		29.0214	28.3079		30.6293	27.1691		29.6007	-2.58244
AT1G71692					33.386	32.4424		32.6895	31.5849		32.9494	31.8849		33.0083	-1.03757
AT1G75250	CAAGAAGTTCAATCTCACCATGGA	GAGAATGTCATAGTGGCGCT	158		33.9525	36		34.1189	36		34.807	36		34.2928	1.70721	0.0113394
AT1G75490					27.5521	26.3522		28.0933	28.0992		28.1543	28.0426		27.9332	-0.435241
AT1G79700					25.1295	22.884		25.4214	25.8438		26.3121	24.9042		25.621	-1.07703
AT2G22750					34.9841	34.9169		34.1153	35.4666		34.8889	36		34.6628	0.798367
AT2G24840					31.3883	35.4342		31.7208	36		32.626	36		31.9117	3.89968	0.00240333
AT2G26880	TCTAGACGTTGAGAGAGCTAGGA	TGAAGTTTCATACCCAATTTGCTG	160		36	36		36	36		36	36		36	0
AT2G31180					36	34.1793		34.9318	33.4672		36	36		35.6439	-1.0951
AT2G33710					34.5429	35.9711		34.2573	36		33.5979	35.2541		34.1327	1.60905	0.00169046
AT2G37260					26.4464	26.1749		26.2147	26.1228		27.9358	26.5116		26.8656	-0.595836
AT2G40220					30.7021	36		31.0223	36		31.7113	33.2119		31.1453	3.92537	0.0420166
AT3G01030					33.162	34.9969		32.4432	33.7002		33.1214	34.3087		32.9089	1.42643	0.0100393
AT3G03260					32.9075	33.9016		33.1411	31.8394		31.8721	34.2245		32.6402	0.681599
AT3G13540					26.7431	26.5496		26.5686	26.4552		26.8714	26.7301		26.7277	-0.149374
AT3G15270					23.5746	24.4598		23.4053	23.4716		23.0927	23.5964		23.3575	0.485077
AT3G17100					23.7565	23.7807		23.8356	23.8327		24.1459	24.0827		23.9127	-0.0139447
AT3G25790					35.995	36		36	36		36	36		35.9983	0.00167057
AT3G26790					32.718	33.4547		32.1104	31.0517		33.5271	34.7163		32.7852	0.289072
AT3G27785	ATTGGTCCAAGAAACATGAGAG	CATAGCCGCCAATGACG	150		36	36		36	36		36	36		36	0
AT3G30210					36	33.7703		36	33.8197		36	33.6488		36	-2.25373
AT3G50330					36	36		36	36		36	36		36	0
AT4G00540	TCAGTAGACTCAGTTTGTGCAAG	ATAATGGAGGGTGTGTCGAA	146		32.0749	36		33.2601	36		33.6087	35.5697		32.9812	2.87534	0.0186251
AT4G05170					36	36		36	36		36	36		36	0
AT4G28811					36	36		36	36		36	36		36	0
AT4G38070					32.6277	35.5737		33.4986	34.8564		33.6566	36		33.261	2.21575	0.0204883
AT5G01380					28.1648	28.9244		27.9099	27.2786		27.8263	27.8916		27.967	0.0645347
AT5G01860					28.6138	31.8238		28.7186	31.643		29.1511	31.6647		28.8278	2.88268	0.00244028
AT5G11050					27.4934	31.4047		27.2291	31.6989		27.7162	31.8753		27.4795	4.1801	0.000745329
AT5G15830					34.0977	33.8161		36	35.0378		34.8741	34.0358		34.9906	-0.694036
AT5G27880					28.9163	36		29.1195	35.4781		28.8412	35.2767		28.959	6.62597	0.000601136
AT5G35550	AAGAATCATTGGAACTCAAACCTC	CATACATTATTCTCGTTGTTCGTCG	101		29.3553	30.7902		28.7364	28.3837		28.5847	28.9167		28.8921	0.471397
AT5G39700	AGAGGAGAAGAAGAAGAAACATAGG	TAATCTTCGGATCGAGCTGGTTAAA	179		36	36		36	36		36	36		36	0
AT5G41090					26.539	30.0473		26.0251	30.3174		26.4023	30.0205		26.3222	3.80625	0.00206039
AT5G41200					36	36		36	36		36	36		36	0
AT5G42640	GTGTAACGGTGTGTTTGATACTT	TATTTCTTGCACGAAATCTTTGGT	107		36	36		36	36		36	36		36	0
AT5G45980					32.8137	35.5615		33.7281	35.6061		33.738	36		33.4266	2.29593	0.00590065
AT5G50490					35.7332	34.9163		36	36		34.7826	34.8033		35.5052	-0.265374
AT5G53980					36	35.1753		36	35.1734		35.7046	34.3547		35.9015	-1.0004
AT5G54070	TTTGGTGAACAATCAAAGCGG	TTGCTCTACTCTATCTCTATCCTCC	111		32.1111	36		30.9151	35.6775		31.9093	36		31.6452	4.24736	0.00192137
AT5G55690					34.8556	31.0541		35.1889	34.5009		36	33.8917		35.3482	-2.19926
AT5G56200	TCATCCACTTGGTAATTCATCGTC	TCCAATTCCAAATTACTGTCCCAT	150		32.5124	36		31.6436	33.6125		31.9396	34.3535		32.0319	2.62348	0.0141366
AT5G58010					36	36		34.8649	36		36	34.7782		35.6216	-0.0288747
AT5G58850					27.7016	30.4011		27.58	28.9749		27.9202	30.5035		27.7339	2.22588	0.0166631
AT5G59780	AGAGAAGAAGCGACCTATGT	CCGTCTTCGCATTCTTGATT	126		31.0462	28.9932		30.5998	30.533		31.2027	30.5308		30.9496	-0.930585
AT5G61890					29.0459	33.0986		28.8644	31.1367		29.0625	31.9379		28.9909	3.06679	0.0139251
The mRNA levels of 69 transcription-factor genes identified in the primary qRT-PCR screen (DDCT >1.5; Additional File 1) were analyzed using three additional pairs of ms1-dif1 RNAs (e-g; Additional File 9). The AGI numbers are listed in ascending order along with the sequence and amplicon size of the 17 primer-pairs re-designed for the secondary qRT-PCR screen (the remaining primers were as descr…
