# Supplementary material for: Identification of transcription-factor genes expressed in the Arabidopsis female gametophyte
Source: BMC Plant Biol. 2010 Jun 16;10:110. doi: 10.1186/1471-2229-10-110 (PMC3236301; doi:10.1186/1471-2229-10-110)
Supplement: Additional file 5 — Summary of promoter-fusion analyses. Expression patterns of 28 promoter:GFP fusions representing 24 transcription-factor genes in the female gametophyte and during early seed development. [file 1471-2229-10-110-S5.XLS]

## Sheet: Additional File 5
Additional file 5. Summary of promoter-fusion analyses.
					FG (1 DAE)			Seed (stage 16)			Sporophytic tissue
AGI	Gene family 1	Gene name 2	Reporter		Pattern	T1 lines		Pattern	T1 lines		Pattern	T1 lines
AT1G06160	AP2-EREBP	ORA59	n1GFP		ne	6		ne	5		sp	14
AT1G28160	AP2-EREBP		n1GFP		ne	5		ne	5		sp	7
AT1G35520	ARF	ARF15	n1GFP		A,s	8		ne	7		sp	11
AT1G43160	AP2-EREBP	RAP2.6	n1GFP		ne	5		ne	5		SP	6
AT1G49770	bHLH	ZOU/RGE1/bHLH95	cGFP		C,(S),e	7		EN	7		sp	7
AT1G55600	WRKY	MINI3/WRKY10	n1GFP		c	7		EN3	7		sp	7
AT1G60280	NAC	NAC23	n1GFP		S,(E)	7		em,en	7		sp	10
AT1G67030	C2H2	ZFP6	n2GFP		A	7		ne	7		sp	13
AT1G75250	MYB-related	RL6	cGFP		C,E,S	13		EN	2		nd
AT1G75490	AP2-EREBP		n1GFP		ne	6		EN	6		sp	8
AT2G22750	bHLH		cGFP		(A)4	5		ne	5		ne	5
AT2G33710	AP2-EREBP		n1GFP		E,(S)	7		EM,EN	11		sp	23
AT2G40220	AP2-EREBP	ABI4	n1GFP		E	9		EM	7		sp	10
AT3G01030	C2H2		n2GFP		S,(C),e	8		en5	11		SP	24
AT5G01380	Trihelix		n1GFP		A,s	7		em	7		ne	9
AT5G01860	C2H2		n2GFP		A,C,(E),(S)	8		(EN)	9		sp	10
AT5G01860			n1GFP		A,C,(E),(S)	8		(EN)	11		sp	15
AT5G01860			cGFP		a,C,(E),(S)	6		EN	6		sp	7
AT5G11050	MYB	MYB64	cGFP		C,(E),(S)	16		EN	2		nd
AT5G15830	bZIP	BZIP3	n1GFP		ne	5		ne	5		SP	19
AT5G27880	C2H2		n2GFP		C,a	7		EN	7		sp	11
AT5G27880			n1GFP		C,a	7		EN	9		sp	15
AT5G27880			cGFP		C	5		EN	7		ne	7
AT5G41090	NAC	NAC95	n2GFP		A6	8		ne	7		sp	15
AT5G45980	Homeobox	WOX8	n1GFP		E,s	8		EM	8		sp	11
AT5G50490	CCAAT-HAP5		n1GFP		C	6		EN	12		sp	24
AT5G53980	Homeobox	HB52	n1GFP		ne	6		em,en5	6		SP	8
AT5G56200	C2H2		n1GFP		A,c,e,s	5		EN3	15		sp	24
GFP activity of 28 promoter fusions representing 24 transcription-factor genes were analyzed at one day after emasculation (1 DAE, corresponding to the mature stage of female gametophyte development), young seeds at flower stage 16 (corresponding to endosperm stages V to VI and embryo stages from elongated zygote to two-cell embryo-proper), and sporophytic tissues of the ovary. Description of eac…
