# Supplementary material for: Identification of transcription-factor genes expressed in the Arabidopsis female gametophyte
Source: BMC Plant Biol. 2010 Jun 16;10:110. doi: 10.1186/1471-2229-10-110 (PMC3236301; doi:10.1186/1471-2229-10-110)
Supplement: Additional file 9 — qRT-PCR analysis of MYB98 in seven pairs of ms1-dif1 ovary RNAs used in this study. [file 1471-2229-10-110-S9.XLS]

## Sheet: Additional File 9
Additional File 9. qRT-PCR analysis of MYB98 in seven pairs of ms1-dif1 ovary RNAs used in this study.
		Normalized CT, ms1	DDCT
experiment	RNA		avg.	s.d	n	P (t-test)
primary qRT-PCR screen	a	25.7203	4.94105	0.521302	38	2.37795e-38
primary qRT-PCR screen	b	25.9513	4.82417	0.378382	24	1.77125e-27
primary qRT-PCR screen	c	24.666	3.92772	0.273724	99	8.27978e-116
primary qRT-PCR screen	d	25.812	3.43741	0.280111	18	1.71828e-20
primary qRT-PCR screen	e	25.1857	3.56238	0.201722	4	2.4954e-05
secondary qRT-PCR screen	e	25.2683	3.65971	0.111428	10	1.80425e-15
secondary qRT-PCR screen	f	25.2147	3.37399	0.189764	6	6.02277e-08
secondary qRT-PCR screen	g	25.7105	3.14851	0.198241	6	1.05746e-07
MYB98 mRNA levels were measured in each qRT-PCR run. A total of seven pairs of ms1-dif1 RNA samples (a-g) were used in the primary and the secondary qRT-PCR screens. Data was analyzed using a one tailed, paired Student's t-test as described in Methods. avg., average DDCT value; s.d., standard deviation; n, number of reactions.
