# Supplementary material for: Identification of transcription-factor genes expressed in the Arabidopsis female gametophyte
Source: BMC Plant Biol. 2010 Jun 16;10:110. doi: 10.1186/1471-2229-10-110 (PMC3236301; doi:10.1186/1471-2229-10-110)
Supplement: Additional file 10 — Construction of promoter fusions for selected transcription-factor genes. Provided information includes primer sequences used for constructing promoter fusions. [file 1471-2229-10-110-S10.xls]

## Sheet: Additional File 10
Additional File 10. Construction of promoter fusions for selected transcription-factor genes.
AGI	5' flanking region (bp) 1	Forward primer (5'-3') 2	Reverse primer (5'-3') 2	Cloning method	Vector
AT1G06160	-2304 to +15	AAAAGGGGTACCCACTGTCGCTGAAACGTCC	CTCTCTCGCGGATCCAGTTTGATATTCCATTTTCGATC	KpnI / BamHI	pBI-n1GFP
AT1G28160	-1982 to +33	GTCAGTCCCAAGCTTCGACTTACGGTGTATTCCATG	GAGAGCTCTAGAAGAACCGGCATTCAAATTACCA	HindIII / XbaI	pBI-n1GFP
AT1G35520	-1683 to +39	CATGCAGTGAAGCTTCTCATCAAACCAATTGACCC	CCTCTGAGCTCTAGATAATTCAGGTTGTGCATTCAC	HindIII / XbaI	pBI-n1GFP
AT1G43160	-2113 to +36	GACTGAGTGAAGCTTGGGACGATATACTACGAGAG	GACTCGGGATCCCTCACCAGAGACAACATTAGT	HindIII / BamHI	pBI-n1GFP
AT1G49770	-2009 to +18	TGATTACGCCAAGCTTGTGTTACGTTGTAACGAATTT	TGCTCACCATGGATCCCTCTTGAGCATTAGTCATATTG	HindIII / BamHI	pBI-GFP[S65T]
AT1G55600	-2050 to +9	TGATTACGCCAAGCTTAATGTAAGAGTTTACTAAGC	TGCTCACCATGGATCCATCACTCATTTTTGACAAATC	HindIII / BamHI	pBI-n1GFP
AT1G60280	-1317 to +15	TGATTACGCCAAGCTTCGTCGTCGCCATGTATAAAC	TGCTCACCATGGATCCGTCTTCAACTTTCATTGGTTCG	HindIII / BamHI	pBI-n1GFP
AT1G67030	-2658 to +12	AAACGGGGTACCGTACTAATACGAGAATTGGGCA	TCAGGCTCTAGATTCAGTCGCCATATATGTGAGC	KpnI / XbaI	pBI-n2GFP
AT1G75250	-2018 to +18	TGATTACGCCCTGCAGTATAAAAAAACACATGGAGA	TGCTCACCATGGATCCTCTTGAGTTTGACGCCATTAAT	PstI 3/ BamHI	pBI-GFP[S65T]
AT1G75490	-1434 to +15	TATTCACGCGTCGACTGCTGTGTCACCTGGATTGC	TGCTCACCATGGATCCCTCTATGGATGACATGTACGGATG	SalI / BamHI	pBI-n1GFP
AT2G22750	-1921 to +18	TGATTACGCCTGCAGCCCTAGCCAATCACATTC	TGCTCACCATTCTAGATCCGACGAGTGAGTTCATGT	PstI 3/ XbaI	pBI-GFP[S65T]
AT2G33710	-1976 to +36	GACTGAGAGAAGCTTCTCCGTAACTCAATCTCAGC	GTCAGTCGGGATCCTGATTCTGGTGATAGAGGTCT	HindIII / BamHI	pBI-n1GFP
AT2G40220	-2557 to +15	ATATGGGGTACCGGCAATTGGGTTGAGATCTC	GAGACGGGATCCAGCTAAAGGGTCCATAGATG	KpnI / BamHI	pBI-n1GFP
AT3G01030	-896 to +15	ATATGGGGTACCGCAAGCAAAGACTAATGCTG	ATATCGGGATCCGCCAGTCTTCTTCATGAGAT	KpnI / BamHI	pBI-n2GFP
AT5G01380	-1318 to +9	TGCTCATCCGCTCGAGCCATTTCAGAACAAGAGTAC	TGCTCACCATGGATCCTCGGTCCATTATTTGGAATCG	XhoI / BamHI	pBI-n1GFP
AT5G01860	-1453 to +18	AAACGGGGTACCTTAGGTACAAGAAGGGGTCTTC	AAACGCGGATCCAGAGAGGTTTAGTTCCATAGTC	KpnI / BamHI	pBI-1GFPB, pBI-n1GFP, pBI-n2GFP 4
AT5G11050	-1487 to +10	TGATTACGCCAAGCTTTGCTCTGTTAGTTGATTTC	TGCTCACCATGGATCGTTCTTCCATGGAAGAAAAAG	In-Fusion	pBI-GFP[S65T]
AT5G15830	-1955 to +39	CTTACTCCGCTCGAGGACCAACTAAGAGATAACACTCG	GACTCGGGATCCCATGTTGTTAAGACTTGAGCTATC	XhoI / BamHI	pBI-n1GFP
AT5G27880	-2059 to +12	AAACGGGGTACCCTGAATGTGCAAACAAACATGTC	AAACGCGGATCCTGAAGAAGACATAGCTGGTTCTC	KpnI / BamHI	pBI-1GFPB, pBI-n1GFP, pBI-n2GFP 4
AT5G41090	-1960 to +15	CTGAAGGGGTACCTCAAGCTTCTCTCTCAGTTG	AAAACGGGATCCGTATGTTGGGCCCATTATTC	KpnI / BamHI	pBI-n2GFP
AT5G45980	-1370 to +12	TGATTACGCCAAGCTTTCAAACAAGAAAGATGCTTGG	TGCTCACCATGGATCCTGAGGAGGACATGATGATGG	HindIII / BamHI	pBI-n1GFP
AT5G50490	-960 to +18	GAGTGACCCAAGCTTTGAAGTGCATTGGTTCGA	GTGTCGGGATCCGTTGTTGTTGTTCTCCATTTT	HindIII / BamHI	pBI-n1GFP
AT5G53980	-1245 to +15	TGATTACGCCAAGCTTTCTTGAAACTTCGTGTAGC	TGCTCACCATGGATCCCTGAGAATTCTCCATTTTTCTC	HindIII / BamHI	pBI-n1GFP
AT5G56200	-2167 to +18	CACACGGAAAAGCTTGTGGCCCTCCACTACTAAG	GACTCGGGATCCACCTCGTAATTGGTCCATCG	HindIII / BamHI	pBI-n1GFP
The 5' upstream sequences of 24 transcription-factor genes were amplified using the forward and reverse primer, and cloned into the designated vectors through restriction digestion or In-Fusion technology (BD Biosciences) as described in Methods. The AGI numbers are listed in ascending order. 1 Positions are relative to the predicted translation start codon. 2 Underlined sequences are restriction…
